# Supplementary material for: New generation breast cancer cell lines developed from patient-derived xenografts
Source: Breast Cancer Res. 2020 Jun 23;22:68. doi: 10.1186/s13058-020-01300-y (PMC7310532; doi:10.1186/s13058-020-01300-y)
Supplement: Supplementary file 2 — Additional file 2: Supplementary Table 1. RNA-seq of UCD cell lines. [file 13058_2020_1300_MOESM2_ESM.xlsx]

## Sheet: Sheet3
Supplementary Table 2	RNA-seq of UCD cell lines
	FKPM
Gene Symbol	UCD4	UCD12	UCD65	UCD46	UCD115	UCD178
A1BG	58.7169	40.1062	32.6405	12.2957	21.3254	20.5567
A1CF	0	0	0	0	0	0
A2M	0	0	0.610875	0	1.03705	0
A2ML1	0.023402	0.315906	0	3.46433	0.267866	0.419023
A3GALT2	0	0	0	0	0	0
A4GALT	13.1756	7.2301	0	91.4395	2.59963	0
A4GNT	0	0	0	0	0	0
AAAS	31.5348	51.6281	22.2893	19.5576	25.2086	17.4741
AACS	18.7953	7.97866	26.2436	8.49629	6.45139	14.0857
AADAC	0.0798925	0	0	0	0	0.0665798
AADACL2	0	0	0	0	0	0
AADACL3	0	0	0	0	0	0
AADACL4	0	0	0	0	0	0
AADAT	1.47173	5.91956	0	5.45995	29.4328	0
AAED1	1.4995	1.8034	2.99747	1.71875	6.18774	2.34596
AAGAB	31.6564	39.7004	56.6849	57.035	16.7376	13.4835
AAK1	2.25317	1.74069	4.28494	4.33261	6.61503	7.27203
AAMDC	16.9059	19.3009	45.5918	13.8285	34.6378	0
AAMP	102.486	51.0005	84.0717	59.2223	79.2812	125.911
AANAT	0	0	0	0	0	0
AAR2	48.6048	32.4426	30.2029	23.8184	32.0392	21.8895
AARD	1.38677	0.0469449	0	5.0716	10.66	2.59504
AARS	82.6086	68.6629	86.076	53.4479	129.537	63.2639
AARS2	7.0317	6.47505	5.10063	7.6013	9.41939	8.33621
AARSD1	19.7561	12.86	13.8888	25.0466	11.6607	29.8535
AASDH	2.74812	3.60396	3.2552	1.02986	1.07138	1.49197
AASDHPPT	5.11213	12.769	6.66887	5.84272	11.5551	2.08796
AASS	0.120665	0.441286	0.243108	1.37492	0.472309	0
AATF	36.4171	42.6987	13.4812	23.3196	27.0619	31.2468
AATK	0	0	0	0	0	0
AATK-AS1	0	0	0	0	27.7226	0
ABAT	46.0988	50.632	15.5824	0	26.9893	0
ABC13-47488600E17.1	0.0682683	0.0864129	0	0.293336	0.0986951	0.142211
ABC7-42404400C24.1	0	0	0	1.15586	0	0.814149
ABCA1	0.163778	0.151363	3.81346	0.0284958	1.19723	0.0967064
ABCA10	2.53301	1.39965	9.88002	1.08898	1.51852	0.314789
ABCA12	11.3706	3.73735	0.0492383	0.345746	0.0843477	10.0632
ABCA13	0.0290523	0.23595	0	0	0.238423	0
ABCA2	23.8918	15.782	23.5369	5.11923	3.57527	110.799
ABCA3	43.9102	29.4437	15.9112	0.624384	1.67991	21.0943
ABCA4	0.988196	0.282719	0.187423	0.263266	0.0643173	0.125691
ABCA5	2.53301	1.39965	9.88002	1.08898	1.51852	0.314789
ABCA6	0.0589652	0	0.0982712	0	0	0
ABCA7	7.1666	2.47749	4.27664	4.78837	1.86348	0.479894
ABCA8	0	0	0	1.68083	0	0
ABCA9	0	0	0.806068	0	0.399563	0
ABCB1	0	0.264929	0	0.275844	0.746734	0
ABCB10	3.26403	2.42693	2.06937	5.54692	1.27703	2.04653
ABCB11	0.0259201	0	0	0	0.0249815	0
ABCB4	1.39393	2.28296	0.825539	0	0.520269	0
ABCB5	0	0	0	0	0	0
ABCB6	51.6974	37.3797	47.0943	45.3616	49.8025	51.7103
ABCB7	2.54806	6.94005	7.87545	7.07492	3.23115	4.7398
ABCB8	9.79496	90.4301	42.6122	12.3651	25.5061	39.9385
ABCB9	0	0	0	0	0	20.9945
ABCC1	7.23813	8.93813	10.6754	24.3157	38.8309	14.8098
ABCC10	8.49815	7.70657	7.04461	6.58904	7.73843	14.0915
ABCC11	3.36061	0	45.402	0	0	15.9598
ABCC12	0.02834	0.440608	0.155433	0	0	1.11802
ABCC2	0.232302	6.01746	2.32373	0.285175	0.335834	16.1523
ABCC3	3.72371	1.29595	27.3061	8.85723	6.65211	11.5441
ABCC4	0.168664	0	0	4.25277	2.39635	2.12529
ABCC5	13.1451	36.8828	11.215	7.69696	17.1773	14.2576
ABCC6	3.54933	4.39932	6.02916	1.94334	3.88518	5.17793
ABCC8	1.82846	3.34131	1.78742	0	0.061837	0
ABCC9	0	0	0	0	14.0692	0
ABCD1	13.302	0	3.21418	24.0917	7.47377	8.77617
ABCD2	0	0	0	0	0	0
ABCD3	6.43346	5.13238	16.4184	8.02468	3.6712	0.910795
ABCD4	6.56089	1.31267	7.74128	8.24717	9.27739	5.10497
ABCE1	12.7437	14.5281	8.05679	7.17582	37.0206	5.8788
ABCF1	40.5928	39.8013	123.02	39.1684	67.7892	37.8525
ABCF2	19.1101	40.3573	21.7972	24.397	52.9812	68.1988
ABCF3	30.8821	177.314	65.0249	22.4118	63.6644	249.639
ABCG1	7.70286	3.97495	47.2558	16.2496	0.884551	13.4271
ABCG2	0.174272	0.391884	0	0.509845	0.186793	0.504465
ABCG4	6.98696	0.0874132	0	0.0635698	0.238098	0.18875
ABCG5	0	0	0	0	0	0
ABCG8	0.0951152	0	0	0	0	0
ABHD1	0	0	0	0	0	0
ABHD10	7.15561	12.0453	4.80537	6.19355	8.40215	10.0398
ABHD11	89.4658	50.9725	30.2221	28.9574	18.0446	53.0451
ABHD12	42.5533	13.7274	45.814	42.8722	64.3514	26.1842
ABHD12B	0	0	0	0	0	0
ABHD13	2.45009	1.09206	1.17063	3.0645	0.66831	0.539253
ABHD14A	70.8322	59.1751	12.3653	35.107	20.7892	17.5793
ABHD14A-ACY1	70.8322	59.1751	12.3653	35.107	20.7892	17.5793
ABHD14B	91.0135	72.1788	26.6525	75.1329	44.6312	33.9409
ABHD15	7.0849	8.66575	10.654	6.80798	3.6059	5.0396
ABHD16A	35.8391	0	37.0486	22.8769	34.3635	66.8748
ABHD16B	0	0	0	0	0	0
ABHD17A	51.3447	36.257	31.7605	26.3854	32.1238	22.6025
ABHD17B	2.70751	5.60992	5.25357	5.20933	3.05827	7.64729
ABHD17C	9.91597	14.1729	42.1378	18.4654	6.61715	4.76408
ABHD18	3.50794	2.28077	2.99992	3.23043	0.407145	2.01258
ABHD2	12.7403	20.4428	32.9068	16.1333	9.58919	2.16436
ABHD3	5.27869	4.05617	4.78639	8.56877	7.27643	5.40732
ABHD4	12.8822	27.4427	11.5821	7.59048	47.0679	23.7207
ABHD5	6.40625	39.2315	8.29295	13.179	13.0529	4.30311
ABHD6	3.99694	2.46428	0.300238	12.8512	3.82952	0.346534
ABHD8	10.6081	7.99191	10.1195	7.62134	8.3184	12.9659
ABI1	13.8768	15.2797	26.5626	27.1579	12.5294	8.90243
ABI2	10.1253	5.5459	7.97109	7.25139	17.8054	25
ABI3	0	0	0	0	0	0
ABI3BP	0.388244	0	0	0	2.05415	0
ABL1	13.9367	7.65443	21.6799	25.4912	34.2808	13.4538
ABL2	2.74673	2.41027	4.29299	2.41401	10.376	2.81249
ABLIM1	6.98371	4.36872	21.116	30.7081	2.28634	9.53364
ABLIM2	1.7836	0.670353	15.0018	0	0.818873	3.00799
ABLIM3	3.90182	9.62671	4.15908	3.20175	19.2474	0.455019
ABO	0	0	0	0.0713608	0	1.61358
ABR	16.0399	15.6366	17.3119	9.12523	17.796	7.64272
ABRA	0	0	0	0	0	0
ABRACL	15.6287	15.3762	35.3285	16.6934	11.7899	36.6772
ABT1	11.287	10.6086	7.94211	12.23	22.2926	12.0058
ABTB1	9.776	11.2627	11.4063	3.55451	5.95889	1.68029
ABTB2	4.77282	0.170291	7.33652	16.4605	4.88076	1.70976
AC002310.11	76.183	50.5851	61.3739	99.0494	74.8215	35.0297
AC002310.13	76.183	50.5851	61.3739	99.0494	74.8215	35.0297
AC002398.9	329.091	278.482	129.648	75.224	270.402	244.313
AC002429.5	0	0	0	0.738275	0	0
AC002985.3	135.844	161.51	90.6506	122.272	387.952	178.286
AC003002.4	27.5896	14.3268	16.8856	15.7509	29.6471	20.2739
AC003002.6	27.5896	14.3268	16.8856	15.7509	29.6471	20.2739
AC003005.4	27.5896	3.76388	16.8856	3.73094	29.6471	4.92833
AC003006.7	4.74315	2.18137	8.04235	2.59558	0.910733	2.26686
AC004076.7	27.5896	14.3268	16.8856	15.7509	29.6471	20.2739
AC004076.9	0	1.96764	5.75903	1.25595	0.701465	1.13325
AC004381.6	5.55466	6.28464	4.22674	0	0	2.73131
AC004556.1	25.4333	25.3248	23.7321	70.6169	14.6778	51.969
AC004754.3	58.7635	51.7523	31.375	22.6652	56.6942	42.8203
AC005281.1	0	0.239939	0	0	0	0
AC005324.8	1.72079	0.640352	1.05182	1.65756	2.57666	1.24952
AC005779.2	10.841	13.4829	7.42075	2.7563	14.6532	11.5877
AC005943.2	702.865	223.581	524.226	128.874	503.249	276.241
AC006116.20	0	0	0	0	0	0
AC006486.9	82.0219	62.7059	74.2459	67.1798	171.238	114.802
AC006538.4	45.3331	23.8272	27.6093	25.6512	58.1218	46.4444
AC007040.11	26.6714	53.8672	26.9394	32.612	34.0874	56.2725
AC007192.4	61.0764	121.756	19.8011	53.1306	187.741	132.517
AC007325.1	0.0176779	0	0	0	0.00851913	0
AC007325.2	5.0799	73.8796	25.7679	0.597504	0.62538	37.4375
AC007325.4	16.7449	7.06716	12.9885	9.30967	32.5491	30.5901
AC007326.13	22.6366	0	17.0007	10.9809	33.0585	29.2343
AC009014.3	2.04325	1.72559	0	0.0964954	0.378724	0
AC009133.22	70.5783	63.097	33.124	1.87635	0.522195	58.9916
AC009133.23	297.705	4585.3	127.84	325.751	408.557	364.714
AC009336.19	1.91198	1.07158	0.255608	0.3338	0	0
AC009477.8	0.349927	0.537455	0	5.65637	6.1167	4.29729
AC010547.9	0	6.50675	8.75074	1.89547	4.02237	0.550041
AC010642.1	82.0292	28.7568	60.9786	43.9339	42.5663	80.8082
AC010646.3	63.886	43.5854	41.2121	46.4224	22.0481	126.988
AC010731.4	0	0	0	0	0	0
AC011043.1	1.48122	1.88286	3.46829	1.22735	3.56225	0.0486826
AC011043.2	0	0	0.0635176	0.0737331	0	0
AC011513.3	1.40724	21.182	0.0809966	0	0	27.0531
AC011530.4	37.6689	33.2503	40.1571	12.538	67.0722	19.3741
AC011841.1	0	0	0.0635176	0.0737331	0	0
AC013269.5	0	0	0	0	0	0
AC013271.7	0.775204	0.734985	1.04096	1.57892	2.53318	0.360366
AC015688.3	1.78366	0.849189	33.5202	22.323	5.30659	64.0891
AC018755.18	0	0	0	0	0	0
AC023491.2	0	0	0	0	0	0
AC024592.12	341.749	129.764	6015.35	210.35	283.643	252.565
AC025263.3	20.5403	12.1165	2.86958	12.353	1.55133	1.41089
AC025335.1	3.54226	1.73923	1.524	3.23667	2.8215	0.864381
AC037459.4	15.8363	16.4265	7.74121	13.8713	64.351	12.2093
AC068533.7	61.2428	46.8022	38.9041	51.5885	27.9554	54.7025
AC069368.3	0	2.92074	3.47983	3.70724	8.34326	0.810777
AC073610.5	257.118	205.77	125.281	55.6423	56.0643	263.054
AC084219.2	3.1051	4.50619	4.39464	0.761559	7.01051	0.29689
AC092835.2	0.491326	0.65195	0.0989216	1.46509	1.08241	0
AC104304.4	0	0	0	0	0	0
AC104532.2	110.225	21.2235	358.91	39.8595	5.17541	4.49724
AC104534.3	360.674	520.212	282.298	279.774	0	432.237
AC108938.5	0.39384	0.511821	0.854612	1.28344	2.04401	0.441842
AC113404.1	9.2314	9.60074	5.99683	4.76882	9.51596	3.84643
AC114783.1	0	0	0	0	0	0
AC116366.7	3.99307	5.22391	5.38832	3.69035	0	4.19322
AC131097.4	0	0	0	0	0	0
AC133551.1	0	0.508028	0	0.0494925	0	0
AC136352.1	0.00721726	0	0	0	0	0
AC136352.2	0	0	0.12216	0	0	0
AC136612.1	0	0.694211	0	0.102276	0	0
AC136616.1	0.036907	0.107601	0.0755719	0.292031	0.255233	0.318715
AC136616.2	0	0	0	0	0	0
AC136616.3	0	0	0	0	0	0
AC138517.6	0	0	0	0	0	0
AC138647.1	0	0	0	0	0	0
AC138969.4	16.1733	6.74627	16.7026	12.4148	14.07	4.40727
AC141272.1	0	0	0	0	0	0
AC142391.3	1.00354	1.97595	1.66342	1.97878	4.73488	0.565918
AC145212.1	8.41294	12.8889	1.66645	15.4604	5.75251	5.00848
AC145212.2	8.41294	12.8889	1.66645	15.4604	5.75251	5.00848
AC171558.1	0	0	0	0	0	0
AC171558.2	0	0.0268344	0	0	0	0
AC213203.1	0	0.146612	0	0	0	0
AC233755.1	0	0.238887	0	0	0	0
AC233755.2	0	0	0	0	0	0
AC240274.1	12.0721	8.25928	40.0652	8.17389	13.4625	5.0024
ACAA1	54.6476	67.43	21.5951	20.4504	19.7859	15.8332
ACAA2	35.713	40.5134	62.4149	80.4412	34.1071	12.3847
ACACA	30.2731	18.3319	9.17326	8.37812	10.1333	21.2281
ACACB	5.16787	3.64708	16.1741	7.42709	1.76215	17.9458
ACAD10	58.5653	114.668	55.5427	110.755	42.7679	106.324
ACAD11	2.94738	0	1.36232	3.70774	1.43879	0
ACAD8	22.2583	5.57389	4.78971	5.29677	2.22831	10.3061
ACAD9	37.7235	28.4707	21.7485	33.9452	18.4912	36.5756
ACADL	0	0.126524	0	1.87089	0.0481611	0.124917
ACADM	25.2613	13.7962	19.8727	39.7153	50.6974	20.3721
ACADS	12.2023	11.0309	3.83147	6.51767	1.21445	7.51593
ACADSB	12.5149	14.197	15.4181	3.30875	2.27694	3.06247
ACADVL	167.791	594.845	125.848	77.1061	48.1818	51.4683
ACAN	0	0	0	6.08268	1.1032	0
ACAP1	0	19.5864	7.61077	7.47843	6.95844	1.09538
ACAP2	3.75399	4.62343	3.96334	1.58618	8.06239	3.4458
ACAP3	21.634	11.4226	15.3183	9.4084	19.8144	19.0161
ACAT1	8.53639	11.7389	16.8427	23.1172	13.0604	12.0519
ACAT2	13.2294	34.1967	46.9382	0	44.0801	117.244
ACBD3	9.72682	12.8732	9.16382	6.9586	13.5731	5.77253
ACBD4	0	0	0	0	0	0
ACBD5	5.04789	8.34036	13.9063	10.774	6.50446	4.73892
ACBD6	19.0181	44.5898	28.4176	14.3325	30.163	35.6229
ACBD7	4.34173	3.34359	1.43183	4.04999	1.86385	0.338284
ACCS	3.69393	2.23943	3.74163	1.33992	0.898339	1.79511
ACCSL	0	0	0	0	0	0
ACD	10.5514	14.3482	13.1703	9.84799	23.0195	8.059
ACE	9.63855	3.38657	1.07956	1.03925	0.368584	3.15275
ACE2	0	0	0	0.821484	0.178646	0.232848
ACER1	0.459644	0.776554	0.907673	0.225768	0	0.383067
ACER2	1.1727	4.26545	3.22441	0.421556	0.38608	3.09963
ACER3	2.93186	2.52924	3.517	2.70982	2.61001	2.76719
ACHE	6.09269	2.97538	0.127035	0	6.17375	1.97369
ACIN1	36.1767	32.8405	205.458	38.436	0	20.9889
ACKR1	0	0	0	0.524905	0.513826	0
ACKR2	0	0	2.9295	0	0	0
ACKR3	5.15699	0	5.0191	13.32	7.2832	2.82912
ACKR4	0	0	0	0	0	0
ACLY	145.197	135.2	91.5556	37.5482	83.0265	137.655
ACMSD	0	0	0	0	0	0
ACO1	7.04526	12.2419	11.0393	8.99008	10.8254	6.41991
ACO2	48.4411	64.6596	82.1681	165.77	149.031	140.573
ACOD1	0	0	0	0	0	0
ACOT1	36.8164	85.2986	13.6859	7.37605	6.73906	6.68514
ACOT11	0	0.370598	0.370932	7.57529	0.76965	8.8931
ACOT12	0	0	0	0	0	0
ACOT13	0	0	0	44.9147	169.492	0
ACOT2	24.4123	85.2986	26.5553	14.0442	18.5419	16.0297
ACOT4	7.81568	85.2986	8.98071	1.45887	0.260399	3.81988
ACOT6	0.164049	1.84551	0.196002	0	0	0
ACOT7	103.545	63.264	71.1084	34.2757	123.152	56.4468
ACOT8	41.0481	21.9716	30.978	16.667	21.0132	24.3964
ACOT9	5.04262	11.0872	13.4111	0	48.1886	11.2179
ACOX1	18.4785	0	17.0225	18.8419	11.2114	16.7517
ACOX2	31.254	0.39661	0.675791	0.631838	4.05642	0.483411
ACOX3	22.4334	19.3575	20.3563	4.84499	8.57679	12.4996
ACOXL	0	0	0	0.432783	0.0564992	0
ACP1	40.3325	51.3575	54.3722	81.3972	64.1093	36.5492
ACP2	25.1405	23.5508	8.06851	10.1824	24.4663	23.4983
ACP5	11.1654	3.1428	0	0	0.721121	0.608087
ACP6	11.6016	5.48948	6.07987	17.0167	4.83484	3.7578
ACP7	1.73085	0.0737959	0	9.98866	8.08448	0.167413
ACPP	0.970487	3.89359	0.77616	0.626914	0.637955	0.909432
ACPT	0	0	0	0	0	0
ACR	0.827214	0.178336	0	0	0	0.175633
ACRBP	0.183912	0.339152	0	0.22592	0.514327	0.328283
ACRV1	0	0	0	0.458154	0	0
ACSBG1	0	0	0	0	0	0
ACSBG2	0	0	0	0	0	0
ACSF2	23.2665	15.0942	5.60455	9.54959	7.58221	2.0225
ACSF3	16.4573	23.1719	12.2175	4.80689	8.73457	6.9049
ACSL1	5.77295	18.1272	0.822074	10.425	20.7903	16.0906
ACSL3	15.4131	12.1499	52.0295	35.1976	12.5443	9.70843
ACSL4	1.40243	0.56673	0.0345523	2.05511	2.58358	0.555065
ACSL5	0	0	0	0	0	0
ACSL6	1.05745	0.168366	0.352364	0.0479059	0.568057	0.145604
ACSM1	0.376901	0.628984	1.55479	0.46327	0	0.11774
ACSM2A	0	0	0	0	0	0
ACSM2B	0	0	0	0	0	0
ACSM3	0	0	0	0	0	0
ACSM4	0	0	0	0	0	0
ACSM5	0	0	0.0636623	0	0	0
ACSM6	0	0	0	0	0	0
ACSS1	19.6465	1.04471	1.67146	1.12473	4.28414	0.148538
ACSS2	46.9803	23.8985	41.5232	2.49178	10.8936	13.9155
ACSS3	6.50648	11.0032	0	0.16824	0	0.879005
ACTA1	5.05706	0.112518	0	1.33582	0.941536	0.118715
ACTA2	2.50237	1.73428	0.952401	9.25923	269.922	1.26086
ACTB	2001.51	1020.44	1284.25	2874.12	2399.07	2411.93
ACTBL2	0	0	0	0.333313	0	0
ACTC1	0	0	0	0.0743693	1.93587	0
ACTG1	1306.8	925.174	1064.23	1800.83	3631.88	881.754
ACTG2	0.37694	2.04143	1.60788	0.462868	11.9804	0.0785359
ACTL10	234.043	0	0	0	0	0
ACTL6A	28.9684	42.2633	35.5607	76.1228	79.8882	31.8374
ACTL6B	0	0	0	0	0	0
ACTL7A	0	0	0	0	0	0
ACTL7B	0	0	0	0	0	0
ACTL8	0	0.529911	0	0.770452	0.302386	0.849721
ACTL9	0	0	0	0	0	0
ACTN1	41.2276	18.4571	17.8972	135.491	71.5264	38.7077
ACTN2	7.16282	9.96613	0	0.0311874	1.25186	0
ACTN3	0	0	0	0	0	0
ACTN4	152.591	292.863	306.916	247.098	975.999	169.423
ACTR10	35.1847	8.63934	40.7812	20.305	33.523	8.19719
ACTR1A	119.055	39.4653	91.8683	48.3049	39.8583	89.9462
ACTR1B	42.3029	55.9541	40.7	25.275	15.7171	19.9924
ACTR2	55.158	65.7586	50.2722	26.222	68.5607	36.6627
ACTR3	69.0332	79.6598	55.1808	76.2991	69.8114	65.089
ACTR3B	4.1889	4.36304	3.44683	19.5459	13.6579	9.21445
ACTR3C	0	0	0	0	0	0
ACTR5	7.37202	6.72923	7.55483	7.12944	7.87457	6.00793
ACTR6	6.34858	11.6806	6.03383	9.03699	13.3751	3.6719
ACTR8	16.3668	4.87183	6.51817	3.16817	10.9991	3.61074
ACTRT1	0	0	0	0	0	0
ACTRT2	0	0	0	0	0	0
ACTRT3	0.308948	0.108687	0.725533	1.97568	2.41939	0.429091
ACVR1	5.8672	6.58376	3.96109	27.1881	16.4533	1.02112
ACVR1B	15.8416	13.636	17.7713	6.41444	5.68067	7.55906
ACVR1C	0.0271452	0.148557	0.102772	0.179056	0	0
ACVR2A	0	2.94224	0	0	1.34702	0
ACVR2B	0.929816	5.96459	0.737824	0.277851	0.566288	0.3276
ACVRL1	0.0301754	0.101848	0	0.0740892	0.0872486	0.212532
ACY1	70.8322	59.1751	12.3653	35.107	20.7892	17.5793
ACY3	0.151088	0.698868	0	0	0.994756	0.172343
ACYP1	0	0	0	0	14.549	10.5804
ACYP2	0	0	0	0	0	0
AD000671.6	0	0	0	0	0	0
ADA	2.5862	14.9777	0	5.7934	3.8961	12.2804
ADAD1	0	0	0	0	0	0
ADAD2	0	0	0	0	0.267248	0
ADAL	2.02171	2.90474	2.0956	1.32602	1.23615	0.735609
ADAM10	4.79362	12.9132	11.063	13.0248	11.8263	6.2355
ADAM11	1.91039	1.27605	0.124297	0.379224	1.19154	1.793
ADAM12	0	0.0259988	0.501655	12.9842	52.0771	0
ADAM15	85.8843	156.653	37.2823	64.5988	123.308	470.923
ADAM17	5.74319	6.05542	6.26456	10.6434	18.6989	6.34682
ADAM18	0	0.254366	0	0	0	0
ADAM19	0	0	0	0	10.9213	0
ADAM2	0	0	0	0	0	0
ADAM20	0	0	0	0.0555312	0	0
ADAM21	0	0	0	0.3513	0.0459637	0.648049
ADAM22	0.493822	0.1351	2.25423	2.53526	1.06059	0.117937
ADAM23	0.0466532	0.0788624	0.531198	0.400941	9.31763	0
ADAM28	0.0173845	0	1.61745	0.44864	1.07087	0
ADAM29	0	0	0	0	0.0412063	0
ADAM30	0	0	0	0	0	0
ADAM32	0.0178518	7.38222	1.90553	0.132928	2.06791	0
ADAM33	0.17981	0	0	0	0.512391	0
ADAM7	0	0	0	0	0	0
ADAM8	2.10205	5.07793	0.690807	0.619949	0.430675	1.1441
ADAM9	11.3335	69.1195	80.2684	10.4851	28.5394	5.76356
ADAMDEC1	0	0	0	0	0	0
ADAMTS1	8.41909	2.86434	0.147693	7.26223	12.4855	6.44127
ADAMTS10	0.573078	0.937198	0	0.381912	3.85313	0.0431644
ADAMTS12	0	0.155624	0.40625	0.289685	2.92531	0
ADAMTS13	3.21383	0.57075	0.387848	0.0700779	1.22659	0.19691
ADAMTS14	0	0	0	0.259037	0.859416	0
ADAMTS15	28.1442	0.366409	5.1641	0.506495	1.42316	5.58237
ADAMTS16	0	0	0	0.173993	0.287146	0
ADAMTS17	1.07285	3.42334	2.2606	0.995677	0.825225	0.557186
ADAMTS18	0	0	0	0	0.273568	0
ADAMTS19	0.124238	0	0.289298	0	0	0.459871
ADAMTS2	0.366367	0.0532307	0	0	1.73362	0
ADAMTS20	0	0.0225607	0	0	0	0
ADAMTS3	0.379911	0.475349	0	2.52811	2.02691	0.12776
ADAMTS4	0.124753	0.659304	0.0175435	0.566563	0.559088	0.58208
ADAMTS5	0	0	0	0.0165453	0.696944	0
ADAMTS6	0	0.093705	0.720175	0.287984	0.105256	0
ADAMTS7	0.42601	0.313217	0.0822793	1.18096	1.91564	0.485547
ADAMTS8	0.093121	0	0	0	0.0299165	0.025864
ADAMTS9	0.071825	0.322026	0.202466	0.860764	2.8141	0.352945
ADAMTSL1	0	0	0	0.152605	0.067102	0
ADAMTSL2	0	0	0	0.0822683	0	0
ADAMTSL3	0.220457	1.55385	0.301224	3.31359	0.377788	1.57644
ADAMTSL4	0	0	0	0	0	0
ADAMTSL5	14.6843	11.0469	0.444678	2.54162	0.424757	0.331477
ADAP1	24.6805	7.10472	13.2571	27.3619	7.09195	13.921
ADAP2	0.392576	1.95025	0	0	0	1.4614
ADAR	81.2769	72.2047	105.46	71.0181	65.5019	53.9853
ADARB1	5.69833	1.53946	2.74497	2.65957	4.45529	1.82881
ADARB2	2.66353	0.126604	1.30397	0.0534412	0	0
ADAT1	11.1645	18.2838	21.0849	8.63333	16.2035	7.79652
ADAT2	0.519308	0.474898	1.21211	0.765496	0.400523	0.993511
ADAT3	63.0608	33.8816	69.3307	28.3464	26.8261	25.3568
ADCK1	2.2756	5.1306	1.64822	3.76711	2.00951	4.3477
ADCK2	91.9865	231.569	228.214	130.107	311.675	567.476
ADCK5	0	0	0	0	0	0
ADCY1	3.72997	1.68067	19.9972	3.76188	5.91062	3.67584
ADCY10	0	0.0420082	0	0.2611	0	0.177187
ADCY2	0	0	0	0	0.467905	2.25224
ADCY3	6.38417	5.44766	0	25.8751	14.4782	27.7415
ADCY4	4.24561	0.48214	0	0	0.0403313	0
ADCY5	0.65338	0.014136	0.416119	0.0771697	3.89483	5.8531
ADCY6	47.0026	37.171	30.853	23.225	12.1326	20.8542
ADCY7	0	2.35737	0	7.18557	2.99176	0
ADCY8	0	0	0	0	2.19681	0
ADCY9	20.326	8.82454	3.98841	7.43778	5.70511	1.81283
ADCYAP1	0	0	0	0	0	0
ADCYAP1R1	0	0	0	0	0.784885	0
ADD1	100.755	66.8556	72.972	28.2869	39.1136	31.0301
ADD2	3.58805	0.284273	0.230052	4.46531	11.1249	0
ADD3	11.1027	5.78912	8.24282	4.23274	1.61108	5.04897
ADGB	0	0.0345702	0	0	0	0
ADGRA1	0	0	0	0	0	0
ADGRA2	0	0	0	0	4.72008	0
ADGRA3	7.13368	7.14526	6.61959	12.8577	11.7283	4.98381
ADGRB1	0.133821	2.41841	0.0627525	0	0.494403	7.57799
ADGRB2	14.4745	34.3811	9.91727	12.3165	11.067	7.52472
ADGRB3	0.0271249	0	0	0.0251278	0	0.0170551
ADGRD1	0	0	0.162457	10.9187	0	0.0727255
ADGRD2	0	0	0.122079	0	0	0
ADGRE1	0	0	0.069674	1.68328	0	0
ADGRE2	0.784439	0.309451	0.349109	0.257243	0	2.83292
ADGRE3	0	0	0	0	0	0
ADGRE5	7.25849	2.25829	3.75488	7.80876	5.97269	13.2542
ADGRF1	0	0	0	0.326242	0.325007	0.69958
ADGRF2	0.317944	0	0	0.252595	0.0977507	0.0892196
ADGRF3	0	0	0	0	0	0
ADGRF4	0.317944	0	0	0.252595	0.0977507	0.0892196
ADGRF5	0	0	0	0	0	0
ADGRG1	32.3895	45.9763	71.9404	102.888	66.921	4.08212
ADGRG2	0.313082	0.65631	0.194118	0.423866	0.431855	0
ADGRG3	0	0.094263	0	0.136989	0	0
ADGRG4	0	0	0	0	0	0
ADGRG5	0	0.278039	0	1.40768	0	0
ADGRG6	4.28468	3.35638	2.78655	1.09799	0.0517538	0.882782
ADGRG7	0	0	0	0	0	0
ADGRL1	15.9293	8.07323	12.6368	24.8606	12.3382	26.2029
ADGRL2	0.847908	1.7118	0.186409	11.7445	8.7168	0.463708
ADGRL3	0.103853	0	0.682622	0.127406	0.383787	0.180698
ADGRL4	0	0	0	0	0.318708	0
ADGRV1	1.04173	0.689393	4.74261	0.674928	0.20757	0
ADH1A	0	0	0	0	0	0
ADH1B	0	0	0	0	0	0
ADH1C	0	0	0	0	0	0
ADH4	0	0	0	0	0.203071	0
ADH5	59.5019	85.0784	53.1032	41.716	177.574	36.3435
ADH6	0	0	0	0	0	0
ADH7	0	0	0	0	0	0
ADHFE1	46.0108	12.7492	13.9358	18.1604	29.3823	27.0778
ADI1	24.4251	39.4145	33.5156	58.1081	87.3798	19.1571
ADIG	0	0	0	0	0	0
ADIPOQ	0.0271286	0	0	0	0	0
ADIPOR1	82.9733	170.11	88.9213	142.95	148.889	87.769
ADIPOR2	24.4955	17.0192	37.2489	86.217	39.3923	17.7876
ADIRF	225.208	514.632	581.391	161.005	0.931507	754.486
ADK	19.3403	23.3332	17.9476	16.5073	11.5815	11.7888
ADM	1.93922	0.989635	0.338366	12.4411	12.4105	1.50523
ADM2	12.0872	2.5243	2.49313	1.88746	9.63302	5.83256
ADM5	143.765	1186.08	152.022	117.074	138.076	163.643
ADNP	48.4126	29.2628	46.7097	21.7965	21.0998	11.6308
ADNP2	4.4938	4.88362	10.3877	4.69271	5.16874	6.82151
ADO	8.50844	9.24381	9.93884	4.94787	10.0928	4.19064
ADORA1	16.5821	6.11397	1.40188	2.1013	8.55131	6.26175
ADORA2A	20.2669	5.82806	24.1381	9.29542	16.3895	19.95
ADORA2B	0.677176	0	0	9.60825	14.9392	12.2271
ADORA3	0	0	0.206041	0	0	0
ADPGK	8.98205	19.929	11.6108	38.649	16.9501	8.72383
ADPRH	2.28955	0.768123	0.200658	2.19436	1.92237	0.273038
ADPRHL1	19.735	33.4181	5.09711	4.40368	0.470671	3.08284
ADPRHL2	37.7755	16.3161	33.3454	23.2371	17.4983	31.4153
ADPRM	0	1.11744	0.950078	1.2398	2.27054	0.500642
ADRA1A	0	0	0	0	0.308881	0
ADRA1B	0.751007	0	0.211727	3.39002	7.92046	0
ADRA1D	0.642819	0	0	0.113935	1.0286	0
ADRA2A	6.41818	0.0562345	0.140683	0.899934	0.0321141	0.0277641
ADRA2B	0.297394	0.0627429	0	1.77988	0.537428	1.20805
ADRA2C	13.0974	19.7711	4.59173	1.03748	22.2482	2.16274
ADRB1	0	0.112081	0.124648	0	0.170652	0
ADRB2	0	0.0306877	0	3.03578	0.385529	0.0303009
ADRB3	0	0	0	0	0	0
ADRM1	96.4705	125.294	118.621	106.003	2142.9	114.852
ADSL	23.4026	31.6391	40.3788	43.9463	141.291	57.7808
ADSS	9.64346	10.5197	18.9665	8.0419	19.8575	9.18543
ADSSL1	4.93553	10.222	2.04525	14.6817	1.49394	4.12113
ADTRP	0	0	0	0.587767	0.430091	0
AEBP1	3.25872	0.59854	0	0.402925	8.60771	0.0981746
AEBP2	4.75976	2.74871	4.15251	5.44765	4.57219	3.61832
AEN	14.5236	49.6926	25	10.1116	14.5811	18.4508
AES	394.177	255.232	165.559	348.784	185.353	419.991
AF011889.5	17.1536	29.7326	25.935	34.6793	33.3133	7.17635
AF165138.7	0	0.100228	0.253681	0	0	0
AFAP1	5.14805	3.87556	15.0018	16.775	4.87258	4.45869
AFAP1L1	0.419576	0	0	1.30969	4.35931	0.435798
AFAP1L2	1.6202	0.085322	0.987893	0.517954	0.0649575	0.0561588
AFDN	18.1517	8.75864	23.1578	7.88441	8.91831	8.00306
AFF1	7.39648	6.26998	14.2343	5.69547	2.30398	3.28644
AFF2	0	0	0	0	1.8952	0
AFF3	7.5617	6.74821	61.4193	3.93551	1.91215	0.697647
AFF4	8.53184	8.91954	14.9929	5.48576	7.24803	3.82879
AFG3L2	21.699	37.8101	36.6275	51.6921	53.0955	36.5874
AFM	0	0	0	0	0	0
AFMID	0	10.9981	12.464	111.473	0	0
AFP	0	0	1.01156	0.265804	5.29721	0
AFTPH	12.1837	11.3322	16.1102	3.68133	3.19997	2.9914
AGA	10.1493	12.8927	27.5149	6.27068	22.8925	2.51207
AGAP1	15.2539	3.81501	14.3721	35.197	15.344	9.00081
AGAP2	0	0	0	0	0	0
AGAP3	15.6291	28.5721	42.6122	8.17408	52.4386	152.857
AGAP4	2.03159	2.03565	12.378	2.48371	1.11374	1.43802
AGAP5	0	3.37273	6.90867	1.17606	2.15812	1.37986
AGAP6	5.13039	3.6454	9.79278	7.64912	12.6722	8.57374
AGAP9	0.556293	1.29104	7.94031	2.22374	1.79297	0.308773
AGBL1	0	0.0105925	0	0.0696952	0.0121025	0
AGBL2	1.10836	2.2153	0.558885	0.088881	0.24815	0
AGBL3	0.794715	1.37832	0	1.67579	4.55237	1.63062
AGBL4	0.494431	0.154247	0.783058	0.242586	0.0412357	0.247241
AGBL5	27.1274	12.0193	16.9707	35.6987	21.4146	22.8179
AGER	1.89455	1.84083	28.0497	0	0	2.40531
AGFG1	48.6445	36.7764	38.4522	88.2332	28.7684	17.7876
AGFG2	11.3452	6.48682	5.02197	16.1894	11.3091	6.45189
AGGF1	4.67081	5.22021	4.5325	2.83107	3.37332	2.65773
AGK	0	0	10.7437	4.96861	9.21035	7.93782
AGL	1.02921	3.12746	5.08011	1.71798	0.655419	0.362927
AGMAT	0.964527	0	0	0	1.11613	7.74629
AGMO	0	0.260443	0.50695	0	0.247811	0
AGO1	9.88341	3.53988	11.8167	9.51036	8.86615	3.52781
AGO2	10.2809	15.9829	7.49299	9.9242	11.3976	19.2116
AGO3	3.39747	2.46653	1.66043	4.92401	97.339	2.09753
AGO4	1.96366	2.34581	7.07438	1.63021	2.13723	1.41388
AGPAT1	49.1591	68.9817	56.268	70.2583	130.497	52.5494
AGPAT2	21.2499	28.8071	17.5123	22.0129	18.2842	56.3531
AGPAT3	29.4573	11.5853	31.7081	9.75813	13.2738	33.4883
AGPAT4	0.697102	0.0267995	0.320387	1.96412	2.13009	0.246256
AGPAT5	5.27558	7.62154	7.36421	8.89649	21.0569	3.02713
AGPS	9.60845	7.19603	12.9796	0	1.65496	0
AGR2	266.178	42.6444	68.894	2.44477	0.434309	1907.17
AGR3	9.84562	0	92.556	0	0	132.512
AGRN	63.2413	24.2591	40.0227	47.7871	17.9932	0
AGRP	0	0	0	0	0	0
AGT	0	0	0	0.13706	1.07594	0
AGTPBP1	1.95961	1.51486	1.76624	1.44813	2.72824	0.750542
AGTR1	40.9467	0	0.613121	0.104862	1.66445	0
AGTR2	0	0	0	0	0	0
AGTRAP	39.8045	35.1003	37.7311	29.2049	95.3196	63.4265
AGXT	0.13916	0	0	0	0	0
AGXT2	37.3355	0	0.119068	0	0	0.0703691
AHCTF1	3.70782	6.52962	5.1505	5.31658	9.47173	4.64576
AHCY	259.37	199.593	100.734	123.996	173.243	153.631
AHCYL1	33.1703	22.2869	93.4658	47.6859	17.3175	29.2082
AHCYL2	9.42028	9.21765	17.6138	6.73568	8.93011	18.2504
AHDC1	3.00285	3.87112	9.71886	4.31778	5.63755	9.27505
AHI1	1.50429	1.05164	5.55106	2.33165	2.71907	1.20035
AHNAK	91.9885	133.691	107.122	27.8872	27.6065	13.9967
AHNAK2	2.77037	6.45028	0	5.86202	21.9014	0.209032
AHR	1.72121	1.25646	10.8502	7.76911	4.32232	8.58222
AHRR	54.242	118.119	98.5146	242.157	35.6909	100.152
AHSA1	52.9143	71.2528	41.4351	117.744	110.047	160.248
AHSA2	2.85849	1.7789	0	1.39151	0	0
AHSG	0.0849153	0.0717218	0	0	0	0
AHSP	0	0	0	0	0	0
AICDA	0	0	0	0	0	0.220486
AIDA	8.26392	15.4525	15.1284	18.4734	33.0452	4.63099
AIF1	0	0	0	0	0.299747	0.259305
AIF1L	29.5804	54.1075	2.21899	16.9684	3.01613	52.9126
AIFM1	18.4619	36.7743	37.4154	85.0364	16.3328	65.9227
AIFM2	5.65046	9.25669	5.2128	32.9848	10.662	0
AIFM3	17.2398	6.07255	15.4086	8.08625	18.3398	17.1653
AIG1	10.1553	17.0566	37.0815	16.8317	8.1563	30.4303
AIM1	5.57466	0.786796	8.46349	8.52601	4.65547	1.99575
AIM1L	3.85739	2.07661	1.39336	3.01542	0.761602	5.6188
AIM2	0	0	0	0	0	0
AIMP1	8.3701	8.41602	5.52761	7.91577	10.5051	5.27916
AIMP2	72.8404	33.5137	0	55.2266	40.1484	70.4125
AIP	52.0271	88.3969	107.418	39.3704	66.8273	276.424
AIPL1	0	0	0	0	0	0
AIRE	0	0	0	0	0	0
AJAP1	0	0	0	1.86265	0.154641	0
AJUBA	36.0292	48.7885	33.7403	18.1399	33.6128	21.2045
AK1	53.5715	28.1686	50.0446	124.329	72.7972	66.4918
AK2	124.039	66.4447	100.003	155.214	95.1657	296.766
AK3	11.0095	2.68807	16.7863	18.6847	3.9886	9.19785
AK4	24.0755	27.0486	18.6806	11.0808	4.28524	30.3798
AK5	0	0	0.0543455	0	8.42257	0.532379
AK6	32.0173	61.2278	38.588	17.2129	32.2872	21.1102
AK7	0.56455	1.8766	1.15036	0.637498	0.790335	1.14167
AK8	1.35979	1.55015	3.35108	0	0	0
AK9	0.74197	0.981807	2.45743	0.182305	0	0.206223
AKAIN1	0	0	0	0	0	0
AKAP1	21.8548	43.0036	30.7348	18.184	23.34	20.2754
AKAP10	8.96735	11.284	5.49511	5.75671	3.87041	3.4362
AKAP11	2.15548	3.23541	5.60069	1.6894	1.41441	0.296905
AKAP12	0.605904	0.050265	0	0.898069	1.06175	0.0165479
AKAP13	3.9728	8.18053	11.4229	11.005	4.3641	1.2226
AKAP14	0	0	0	0	0	0
AKAP17A	5.46822	6.6778	7.42166	9.91786	4.60913	2.56402
AKAP2	0.351506	0.687293	1.24128	5.55339	8.29208	0.0297705
AKAP3	0.307028	0.0637352	0.345496	0.0927224	0.400981	0.260897
AKAP4	0	0	0	0	0	0
AKAP5	0.242961	0.479131	0.133145	0.16268	0.529128	0.299702
AKAP6	0.582219	0.216379	0.195511	0.385707	0.330717	1.08638
AKAP7	0.552169	0.36284	1.3504	2.79737	1.9199	0.160268
AKAP8	11.0529	6.78879	8.24298	15.6732	9.39595	13.1469
AKAP8L	48.4859	22.6642	26.3793	29.0349	60.3256	29.4397
AKAP9	1.351	3.0351	5.9023	1.7213	0.892358	1.67636
AKIP1	11.1794	13.0856	21.8389	21.2474	24.7873	34.3436
AKIRIN1	56.1981	15.2144	35.2236	40.366	24.8508	33.6271
AKIRIN2	11.4209	11.2532	24.6951	34.2715	72.8403	6.43921
AKNA	3.82711	4.6647	6.67983	0.816543	2.68715	2.25641
AKNAD1	7.63979	4.33742	8.59845	10.7713	8.98626	8.62843
AKR1A1	181.395	304.761	118.988	46.0002	50.8587	163.053
AKR1B1	0	45.8382	0	131.404	365.596	0.0787831
AKR1B10	0	0.346946	0.232397	0.764444	2.75173	4.00799
AKR1B15	0	0.109627	0	0.863029	0.901038	0
AKR1C1	0.0721355	47.5113	0.770217	3.47806	865.729	12.7118
AKR1C2	0.0447328	15.972	1.68277	4.93086	671.545	36.9804
AKR1C3	0.501849	8.67525	20.6572	11.7562	865.729	7.36025
AKR1C4	0	0.0240808	0.080455	0.104983	1.33764	0
AKR1D1	0	0	0	0	0	0
AKR1E2	0	0	1.92733	5.44213	1.54669	0
AKR7A2	120.047	94.2641	59.5964	25.1925	55.8894	38.0305
AKR7A3	120.047	55.8781	3.41859	0.260673	0.545184	27.7132
AKT1	85.089	329.138	61.6401	110.16	83.6507	109.212
AKT1S1	0	0	0	72.0632	107.334	97.6523
AKT2	95.8977	89.2374	60.3585	37.4192	75.9617	64.6474
AKT3	0	0	0	2.39384	16.1361	0
AKTIP	0	0	10.0222	4.18612	6.17101	0
AL021546.6	612.883	542.106	636.363	1254.97	640.73	859.019
AL354822.1	4.16518	0.717122	0	0.885248	11.9588	0
AL359736.1	0	0	0	0	0	0
AL513523.2	151.69	0	0	208.482	0	0
AL592183.1	4.14519	10.8457	5.17635	4.09341	3.61906	0.783406
AL928654.7	965.362	2676.66	6.28486	1166.84	226.414	545.13
ALAD	16.9484	13.767	16.7438	8.30594	6.76651	8.32713
ALAS1	29.0851	26.7672	18.5561	40.8442	38.4346	48.0484
ALAS2	0	0	0	0	0	0
ALB	0	0	0	0	0	0
ALCAM	89.8497	11.8993	32.2695	6.84604	6.0508	12.3984
ALDH16A1	964.43	749.864	2134.43	857.51	1230.96	1451.1
ALDH18A1	24.7742	36.3208	47.4749	18.7992	15.3055	52.0179
ALDH1A1	0	0.147041	0	0.149867	0.999274	3.46212
ALDH1A2	0	0	0	3.46966	2.27637	0.39072
ALDH1A3	4.74793	5.0578	0	26.1746	2.43142	1.63865
ALDH1B1	4.47399	15.1035	2.99631	45.4534	12.0263	21.9577
ALDH1L1	0.0458699	1.48044	0	0.242597	0.0417408	0
ALDH1L2	0.499786	0	0	0.124596	2.1957	0
ALDH2	58.5653	114.668	55.5427	110.755	42.7679	106.324
ALDH3A1	0.248771	0	0.264399	6.15948	0.889651	57.4161
ALDH3A2	23.8396	21.5858	14.9065	26.3675	29.7339	22.7615
ALDH3B1	6.07099	8.56142	3.07442	15.9916	5.69278	2.28586
ALDH3B2	189.145	180.363	61.835	1.04549	0.296738	31.1763
ALDH4A1	15.2745	24.5934	35.0875	45.3697	18.4772	36.6441
ALDH5A1	6.83	0.979167	2.91329	2.44763	1.6318	3.65392
ALDH6A1	7.58051	7.36852	5.14446	0	0	5.95418
ALDH7A1	20.7757	34.916	33.4315	36.8661	26.2093	17.1247
ALDH8A1	0.321179	0.0451872	0.226184	0	0	0.133819
ALDH9A1	19.8731	36.6409	62.2848	23.3605	45.4622	39.1879
ALDOA	2872.7	4585.3	1101.97	2824.17	1595.4	1932.58
ALDOB	0	0	0	0	0.0924226	0
ALDOC	101.058	116.68	86.1474	0.931452	42.1958	20.3935
ALG1	28.7997	36.3593	15.836	28.3592	24.4998	28.2871
ALG10	1.57622	3.4654	0.80307	2.45734	0.927123	0.650342
ALG10B	2.18001	3.32126	0.952509	1.37444	1.09588	0.385627
ALG11	12.774	4.53498	2.98001	4.67918	2.14817	1.02933
ALG12	11.4132	5.93894	7.15002	14.3013	10.4337	24.1595
ALG13	0.928758	21.2658	3.73818	13.1207	5.23395	6.52323
ALG14	2.49994	3.02054	7.27971	1.02322	0.677825	6.57662
ALG1L	29.467	32.3058	13.8964	0.714665	0	0
ALG1L2	0	0	0	0	0	0
ALG2	23.1046	21.1415	18.0752	18.5642	29.9482	15.7829
ALG3	63.7914	71.5164	36.5987	45.8225	98.8595	118.208
ALG5	25.8361	39.2941	18.7149	17.2802	10.567	11.8262
ALG6	6.21643	2.97857	4.275	7.209	5.30079	4.33962
ALG8	36.1096	63.889	85.884	19.3067	17.8202	39.7418
ALG9	4.88338	6.94638	7.64812	10.563	12.3001	8.47044
ALK	0	0	0.0277988	0.349552	2.2856	0
ALKAL1	0	0	0	0	0	0
ALKAL2	0	0	0	36.3493	0.569297	0
ALKBH1	4.31355	4.14347	4.10143	5.20772	6.72097	5.79753
ALKBH2	14.8613	25.2467	11.5678	27.7245	28.3958	0
ALKBH3	9.10281	9.50373	19.3886	6.63578	25.1991	5.84616
ALKBH4	9.60199	13.1745	6.70366	9.26663	0	9.15987
ALKBH5	59.697	42.1725	19.7098	41.8896	71.5373	28.2534
ALKBH6	74.2667	97.8448	31.0252	15.8689	42.8297	49.2726
ALKBH7	24.7766	24.0116	0	23.0033	26.978	34.1328
ALKBH8	0.702183	0.540763	1.81818	0.921938	1.71241	0.491706
ALLC	0	0	0	0	0	0
ALMS1	1.35672	2.10767	2.0649	0.987798	1.17831	0.36134
ALOX12	0	0	0	0	0	0
ALOX12B	3.72487	0	0	0	0	0.286062
ALOX15	5.00687	7.53336	0.944284	0	0.0456199	3.49957
ALOX15B	0.143822	0.530289	0	0	0	0.243556
ALOX5	1.77625	0	0.448736	0.131035	0	7.94784
ALOX5AP	0	0	0.443446	0.192598	0	0
ALOXE3	1.68534	1.86961	0.220791	0.247341	0.0794729	0.751488
ALPI	0	0	0	0.0846003	0	2.09802
ALPK1	1.71539	4.23372	1.89241	2.07232	3.4335	2.1926
ALPK2	0	0	0	0.325438	4.39213	0.231174
ALPK3	0.339711	0.508618	0.548832	0.205332	0.0214948	0.120785
ALPL	1.41161	0.460957	1.19862	1.00509	27.2077	0
ALPP	0.180951	0	0	4.37485	0	0.182098
ALPPL2	0.0765452	0	0	0.595195	0.0491835	0.0637845
ALS2	5.08976	4.81224	6.46881	3.40581	4.57266	1.93328
ALS2CL	1.87999	0.51176	1.02031	9.88885	0.127468	3.61935
ALS2CR11	0	0	0	0	0	0
ALS2CR12	0	0	0.113853	0	0	0.0516982
ALX1	0	0	0	2.03191	1.68351	0
ALX3	0	0	0	0	0	0
ALX4	0.449764	1.31904	0	2.36627	1.17658	0
ALYREF	0	0	68.4469	157.862	365.948	177.709
AMACR	12.1053	5.95521	12.8443	10.7546	6.66602	3.67784
AMBN	0	0	0	0	0	0
AMBP	0.463543	38.8444	1.17694	0	0.357429	0.217903
AMBRA1	8.76721	10.1715	11.2988	3.38419	11.1863	7.34887
AMD1	23.7163	11.5907	200.672	20.9027	16.831	13.6834
AMDHD1	1.30253	0.0595817	0.319092	1.7387	0.068008	0.0588009
AMDHD2	283.284	429.41	277.881	350.646	92.6521	597.373
AMELX	0	0	0	0	0	0
AMELY	0	0	0	0	0	0
AMER1	1.59203	2.24642	2.19827	2.6724	1.85519	2.21883
AMER2	0.0785767	0	0	0.210758	0	0
AMER3	0.0766722	0	0	0	0	0
AMFR	220.238	56.3794	124.375	19.5578	34.8122	27.183
AMH	1.51348	0.180871	1.54326	3.46538	3.12348	0.373204
AMHR2	0.184989	0	0	0	0	0
AMIGO1	1.28691	1.70116	4.93487	1.34136	0.416524	5.16815
AMIGO2	14.9322	0	4.31329	9.40166	14.0969	30.2282
AMIGO3	22.8323	49.1446	11.7261	0	25.6456	39.2795
AMMECR1	1.29915	2.98521	12.5098	3.57463	3.99377	0.910306
AMMECR1L	13.0104	12.5402	20.1399	35.8162	21.338	8.40306
AMN	0	0	0	0	0	0
AMN1	4.22091	0.981859	4.55792	0.442407	1.38006	0.294763
AMOT	0.132147	2.07155	5.55065	4.15221	1.88001	1.55896
AMOTL1	2.5246	1.12581	0.0388328	13.8792	11.3666	8.8569
AMOTL2	17.1399	4.47821	7.04604	16.3547	12.4507	8.69055
AMPD1	0	0	0	0	0	0
AMPD2	5.16463	10.3202	14.5504	9.92853	32.2366	20.0269
AMPD3	0.57684	0.942243	0.657938	0.804517	0.621364	0.255184
AMPH	1.74418	0.613175	0.112527	1.51274	4.20986	1.03241
AMT	14.6948	2.32074	3.82293	4.39398	3.48639	3.04988
AMTN	0	9.78996	0	0	1.30013	0
AMY1A	0.0781354	0	0.372641	0.0446557	0	0
AMY1B	0.0182175	0	0.0342367	0.0447369	0	0
AMY1C	0.0201067	0	0.188991	0.0493779	0	0
AMY2A	0.10154	0	0.858754	0	0.0978895	0.102566
AMY2B	2.67271	2.03439	3.37048	1.8672	1.18029	0.78272
AMZ1	18.4578	12.5789	12.6731	0.137179	0.129239	0.392944
AMZ2	77.707	138.656	96.6824	106.8	80.596	45.8218
ANAPC1	8.14376	3.72006	7.14052	7.40522	4.83269	7.97598
ANAPC10	0	0	0	0	0	0
ANAPC11	0	0	52.6636	0	0	0
ANAPC13	20.8434	41.9613	24.7552	28.5074	23.1026	13.8452
ANAPC15	0	0	0	0	0	0
ANAPC16	39.586	57.6981	48.6302	70.3049	59.4928	36.9208
ANAPC2	23.718	11.7415	20.4044	14.3349	7.28881	19.5438
ANAPC4	4.16441	3.24541	3.45493	2.23457	1.45903	2.05048
ANAPC5	47.5541	26.1758	52.5759	91.4983	53.647	58.4926
ANAPC7	174.105	296.172	195.135	199.205	204.674	197.573
ANG	7.16698	22.9555	27.9834	9.11531	25.8681	6.11691
ANGEL1	11.2146	8.69429	6.53469	6.03359	6.34731	9.91059
ANGEL2	7.35559	14.3272	3.55918	13.4511	6.44661	5.56399
ANGPT1	0	0	0	0.0352014	1.55616	0
ANGPT2	0	0	0	0	0	0
ANGPT4	0	0	0	0	0.0510528	0
ANGPTL1	0	0	0	0	0	0
ANGPTL2	0	0	0.0947884	0	0.16228	0
ANGPTL3	0	0	0	0	0	0
ANGPTL4	21.7837	6.0073	0	0	101.751	53.9681
ANGPTL5	0	0	0	0	0.0519398	0
ANGPTL6	0	0	0	0	0	0.121876
ANGPTL7	0	0	0	0	0	0
ANGPTL8	0	0	0	0	0	0
ANHX	0	0	0	0	0	0
ANK1	0.307346	0.40425	6.52848	0.638307	0.921437	0.885246
ANK2	0.852041	0	0.537955	1.33068	5.22005	0.147109
ANK3	6.65185	3.79582	3.49056	3.76029	13.6869	2.01238
ANKAR	0.278935	0.213553	0	0	0	0
ANKDD1A	0	2.92074	3.47983	3.70724	8.34326	0.810777
ANKDD1B	0	0	0	0	0	0
ANKEF1	3.65826	9.20115	5.08341	9.02855	3.22821	3.89849
ANKFN1	0.0324655	0.109582	0.346863	0	0.219031	0.0270516
ANKFY1	10.8617	5.88087	20.3889	14.0457	8.34898	5.88784
ANKH	5.91346	4.48082	3.96739	95.9059	17.206	1.94108
ANKHD1	11.7676	0	21.2897	0	0	0
ANKHD1-EIF4EBP3	11.7676	0	21.2897	0	0	0
ANKIB1	8.92143	8.28216	7.02794	15.3048	6.76377	3.54637
ANKK1	0.749542	0.270228	0	0.245398	0	0
ANKLE1	36.8369	57.8695	18.1184	46.3605	59.6598	0
ANKLE2	16.9302	7.58102	17.1062	20.2493	34.1121	12.3295
ANKMY1	0	0	0	0	0	0
ANKMY2	2.03858	4.00289	5.67166	4.97742	1.15013	3.70229
ANKRA2	3.37879	3.64524	13.4773	1.82329	2.27422	1.08522
ANKRD1	0	0	0	0.0801431	0	0
ANKRD10	19.8848	13.166	8.04359	33.0132	9.73006	5.24968
ANKRD11	18.3948	19.2638	14.5409	14.1342	29.3766	13.496
ANKRD12	118.219	109.263	123.606	92.8586	90.657	94.876
ANKRD13A	12.7033	7.8713	11.8856	16.9626	4.66917	8.43138
ANKRD13B	8.11521	4.27454	17.924	1.72682	7.79918	10.9224
ANKRD13C	4.14967	2.66044	3.13709	2.16299	9.54387	4.07257
ANKRD13D	20.4661	18.2526	70.3078	8.4226	13.294	37.4836
ANKRD16	4.06371	7.10075	5.54692	5.46077	7.71654	6.81573
ANKRD17	20.5647	11.7915	24.042	24.2534	16.3765	13.029
ANKRD18A	1.04292	2.48993	0	1.11864	0.323486	1.45571
ANKRD18B	1.16493	2.0505	0	0.243546	0.290721	0.567434
ANKRD2	0	0.108719	0.181672	0.475631	0	0.214404
ANKRD20A1	0.364143	0.332816	0.0365376	0.117743	0.0459748	0
ANKRD20A2	0.274136	0.346218	0.2899	0.392014	0.129547	0.0827383
ANKRD20A3	0.229887	0.428367	0	0.116905	0.102003	0
ANKRD20A4	0.0661203	0.150892	0.0507516	0.0424309	0.0531053	0
ANKRD22	1.07136	0.322093	1.62682	0.708359	0.158864	1.717
ANKRD23	19.8836	16.9839	14.8819	17.2315	25.4633	13.3275
ANKRD24	0.666868	0.215323	0.2088	0.0618381	0.946869	0
ANKRD26	0.995357	1.17062	0.839585	1.31971	0.813041	0.321625
ANKRD27	11.9577	7.73724	6.13796	5.28705	10.5307	8.22164
ANKRD28	9.30104	8.77444	7.59084	12.2636	10.77	4.42169
ANKRD29	2.59803	0.908203	2.09617	2.94927	2.55689	0.366354
ANKRD30A	1.75946	0	42.095	0	0	1.77857
ANKRD30B	0.0427113	22.2122	2.94506	0	0.0619028	0
ANKRD30BL	0	0	0	0	0	0
ANKRD31	0.0203789	0.0515778	0.0629273	0	0	0
ANKRD33	0	0	0	0	0	0
ANKRD33B	0.0664083	0.0224072	0.018678	0.603248	0.320014	0.176902
ANKRD34A	0	14.4239	85.3886	0.467059	0.433339	0.605191
ANKRD34B	0.832364	0.0800658	0	0.116486	0.0609665	0.0527081
ANKRD34C	0	0	0	0	0	0
ANKRD35	0.0406708	0.274595	0	0	0	0
ANKRD36	0.826945	1.33347	1.47121	1.31197	0.825546	0.676994
ANKRD36B	1.49634	1.06963	1.16762	1.56931	0.364003	0.412506
ANKRD36C	2.87148	1.33146	0.603954	1.94023	1.19167	0.774313
ANKRD37	9.06192	24.0169	7.25741	16.2993	0	1.44384
ANKRD39	19.8836	16.9839	14.8819	17.2315	25.4633	13.3275
ANKRD40	16.2193	16.7185	41.6035	9.08049	16.3325	8.68788
ANKRD42	4.96582	0	0	2.2188	0	0
ANKRD44	0.315848	1.29601	3.87275	2.52587	1.04583	0.337907
ANKRD45	0	0.310384	0	0.112798	1.23953	0
ANKRD46	7.2429	6.20216	5.25682	2.10349	1.91639	5.70808
ANKRD49	2.21956	2.04591	1.98792	2.62933	1.67024	1.94247
ANKRD50	3.99204	1.89321	14.1659	1.48563	16.1972	0.811552
ANKRD52	40.3603	20.8183	30.8169	11.8041	13.9149	18.8409
ANKRD53	0	0	0	0	2.02628	0
ANKRD54	39.7764	0	22.629	16.4227	50.9969	48.3453
ANKRD55	0	0	0	0	0.0839201	0
ANKRD6	0	0	0	0	0	0
ANKRD60	0	0	0	0	0	0
ANKRD61	0	0	0.15153	0.395542	0	0.0894824
ANKRD62	0	0	0	0.265277	0	0
ANKRD63	0.478145	0.30308	0	0	0	0.0996303
ANKRD65	5.96727	0	0	0	0	0
ANKRD66	0	0	0	0	0	0
ANKRD7	0	0	0	0.486877	2.77351	0
ANKRD9	6.67495	21.3939	2.43675	10.3638	26.725	17.5734
ANKS1A	13.8972	7.99908	12.6151	11.232	4.25881	8.40297
ANKS1B	0	0	0	0	0	0
ANKS3	13.4497	14.403	10.6838	23.0711	17.6955	11.7293
ANKS4B	0	0	0	0	0	0
ANKS6	0.998872	2.11172	1.29211	9.95761	7.79724	7.86817
ANKUB1	131.534	158.042	117.282	138.805	266.368	64.0206
ANKZF1	27.0549	13.7814	20.418	0	12.0345	0
ANLN	11.7329	12.4744	6.98491	14.0036	8.84689	9.21715
ANO1	7.43477	1.44391	29.3021	9.75439	0.512202	20.8591
ANO10	36.5727	64.5306	14.6117	10.2613	15.0819	8.32464
ANO2	1.16887	1.03598	2.98965	0.672017	0	0
ANO3	0	0	0	0.377444	0.035622	0
ANO4	0	0	0.150544	0.369695	0.239484	0
ANO5	0.812009	0.751302	1.18749	0.679643	0	0.261402
ANO6	8.70244	5.06073	9.68927	9.09491	9.68776	2.78934
ANO7	1.71522	4.48822	4.11453	0	0	2.79538
ANO8	5.67662	0	5.20367	0	5.93622	5.31344
ANO9	3.89631	4.57106	1.39317	2.08048	0.0481812	8.59449
ANOS1	1.18988	0.0492556	4.49084	10.7435	0.35638	0.0324312
ANP32A	26.9863	74.517	122.969	128.209	90.3879	29.8381
ANP32B	69.5524	153.944	75.5027	125.591	217.457	128.448
ANP32D	0	0	0	0	0	0
ANP32E	9.95671	6.85534	3.19121	19.3005	21.1879	11.0766
ANPEP	0.543246	0.317531	0	1.37545	1.40649	0.0848686
ANTXR1	1.26056	0.285124	0	12.8948	16.138	0.60954
ANTXR2	2.56599	0	3.70297	2.19848	17.0999	0
ANTXRL	0	0.340754	0	0.297019	0	0
ANXA1	0.313198	5.02182	0.865179	9.03966	46.29	0.949489
ANXA10	0	0	0	0	1.17708	0
ANXA11	25.856	82.5266	125.471	67.3686	21.7539	46.4765
ANXA13	0	0	0	0	0.174017	0
ANXA2	286.38	63.4608	296.012	1663.68	1533.52	359.842
ANXA2R	0.1861	0.253467	1.5048	0.736375	7.87279	0.445206
ANXA3	2.37312	4.67644	6.2453	40.892	1.65565	0.233995
ANXA4	23.1136	52.6087	35.3565	18.4808	10.7063	26.0723
ANXA5	77.842	306.622	146.363	228.213	682.925	61.6608
ANXA6	277.516	493.886	355.95	14.3505	76.824	34.3159
ANXA7	47.125	74.4172	64.0875	50.2408	60.9055	65.7157
ANXA8	0	0	0	69.9252	0.100073	0
ANXA8L1	0	0	0	78.0456	0.142436	0
ANXA9	89.1402	33.5709	51.2464	0	0	19.7673
AOAH	0	0	0	0.36422	0.285702	0
AOC1	0.297685	0.432097	0	1.0196	0.14347	0
AOC2	0.888737	1.12753	0.139061	0.484949	0.873658	0.0822859
AOC3	0.443167	0.208674	53.1703	0.360547	0.397124	0
AOX1	0.0487003	0.0675284	3.58556	1.33783	2.14413	0.0333368
AP000275.65	53.4032	17.0072	26.002	20.704	18.8257	35.1543
AP000295.9	18.3861	15.7378	11.5823	29.2969	18.7873	27.8534
AP000304.12	165.116	106.394	131.973	238.145	192.347	212.942
AP000322.53	0	0	0	0	0.0634804	0
AP000350.10	900.616	822.555	1202.5	642.677	1685.64	1325.3
AP000721.4	828.779	1366.89	477.689	741.521	745.096	1012.67
AP003419.11	67.6982	203.283	178.3	36.1174	76.5002	142.947
AP1AR	4.72233	4.36701	5.77952	3.8088	4.84579	10.768
AP1B1	71.0334	39.8725	48.3126	46.9534	51.0023	36.9878
AP1G1	25.3625	53.1632	31.856	13.7418	13.0811	9.40464
AP1G2	36.536	56.4372	52.3932	14.0053	10.0833	69.4632
AP1M1	28.2412	25.2664	11.6443	40.8823	39.4052	40.0641
AP1M2	83.0848	86.2228	64.1013	70.4041	1.57465	274.523
AP1S1	86.8606	117.936	98.8481	66.2152	221.374	236.373
AP1S2	4.19597	6.53933	1.98734	5.21318	17.1336	2.35325
AP1S3	5.86385	1.38851	1.5767	13.4106	0.393003	3.89025
AP2A1	65.8796	83.81	102.615	30.9169	53.2123	79.607
AP2A2	11.7944	0	17.3023	16.9377	11.6448	16.3125
AP2B1	133.036	87.2428	56.9256	67.1702	58.598	52.0762
AP2M1	217.946	250.969	172.736	289.248	1362.23	512.98
AP2S1	211.092	199.399	142.396	130.585	438.94	221.661
AP3B1	15.2372	17.9368	19.6915	15.9512	4.76053	7.6916
AP3B2	1.68918	0.226828	1.07695	65.0265	6.81649	0
AP3D1	47.9573	25.4228	57.6231	33.7438	31.4306	33.3502
AP3M1	13.3957	23.4821	19.172	0	0	11.4299
AP3M2	8.50153	7.65052	10.3769	6.01293	7.47978	4.14452
AP3S1	40.374	23.9916	22.9727	20.9253	25.4297	53.4395
AP3S2	47.3791	87.6851	24.7022	29.361	23.2116	18.1014
AP4B1	2.13624	1.54582	4.12536	4.4169	9.06889	5.37145
AP4E1	0.772733	1.50585	1.51989	1.82143	1.45866	0.552505
AP4M1	0	0	0	0	0	0
AP4S1	0.791839	1.10982	1.02117	1.3286	3.32956	0.450101
AP5B1	5.3765	2.15775	7.56289	7.77614	0	3.91634
AP5M1	10.2698	5.25886	5.06754	11.4182	4.4272	6.70054
AP5S1	12.8554	6.47384	26.0815	8.68151	16.7175	4.83376
AP5Z1	10.6076	7.94999	7.48839	7.22617	8.2535	23.8882
APAF1	3.94262	441.207	4.62156	2.73224	1.7557	1.87996
APBA1	0.0375846	0.0951218	0.713697	1.3623	0.959921	0.454079
APBA2	0.297677	0.850583	9.11672	16.2148	9.28277	4.87998
APBA3	0	2.70673	8.0985	14.3887	15.6727	8.9438
APBB1	2.82736	1.5431	2.57921	2.59332	9.52397	0.0917784
APBB1IP	0.410791	0	0	0.336224	0.615881	0.114101
APBB2	7.07879	6.09867	11.5546	7.39462	1.22115	0.926818
APBB3	0	0	0	45.1035	0	0
APC	0	0	0	0	2.06836	0
APC2	2.29414	0	38.3404	0	3.44664	0
APCDD1	0.0327396	0.30304	3.31407	1.30725	13.2984	2.14965
APCDD1L	0	0	0	0.403872	2.29226	0
APCS	0	0	0	0	0	0
APEH	118.099	59.1621	58.2009	80.2975	15.8029	80.7989
APELA	0	0.741032	0	0	0	0.20321
APEX1	56.9248	139.89	93.1201	117.198	188.683	79.2848
APEX2	16.6932	20.011	12.8503	41.4603	34.7125	30.0066
APH1A	171.421	157.532	85.4694	145.641	188.239	173.373
APH1B	5.39975	7.46023	5.41783	3.70773	1.56895	4.42196
API5	26.6432	10.2498	27.6738	5.83394	21.0758	14.1285
APIP	9.15205	4.02291	0	11.8254	6.68943	14.3248
APITD1-CORT	33.5105	9.47983	20.3916	18.6746	30.0067	25.9746
APLF	0.162021	0	0.0620947	0.497628	0.723902	0.0367497
APLN	0.19593	0.429914	1.15839	0.288648	1.05749	0.0979562
APLNR	0	0	0	0.0929106	0	0
APLP1	79.3039	31.0823	37.9078	36.5477	188.479	48.7337
APLP2	137.065	78.8694	68.5419	279.14	73.3504	52.7507
APMAP	67.1207	33.3316	95.3185	69.426	140.561	16.4825
APOA1	0.302556	0.128627	0	0.185807	0	0.380693
APOA2	0	0	0	0	0	0.893586
APOA4	0	0	0	0	0	0
APOA5	0	0	0	0	0	0.0569291
APOB	0	0	0	0	0	0
APOBEC1	0	0	0	0	0	0
APOBEC2	0	0	0	0	0	0
APOBEC3A	21.5004	23.3173	14.7704	2.22648	30.9321	126.208
APOBEC3B	21.5004	23.3173	14.7704	2.22648	30.9321	126.208
APOBEC3C	2.84414	23.3173	0.771652	0.298187	32.3026	0.274654
APOBEC3D	2.84414	23.3173	0.771652	0.298187	32.3026	0.274654
APOBEC3F	6.92779	23.3173	3.33595	2.43907	32.3026	1.92647
APOBEC3G	7.26425	1.81976	0.984136	0.154968	32.3026	0
APOBEC3H	0.429267	0.238965	0	0	0	0.800358
APOBEC4	0	0	0	0	0	0
APOBR	0	0	0	0	0	0
APOC1	202.214	11.1918	0.31699	108.659	58.1153	4.60224
APOC2	0	0	0	19.6529	0	0
APOC3	0	0	0	0	0	0
APOC4	0	0	0	19.6529	0	0
APOC4-APOC2	0	0	0	19.6529	0	0
APOD	1.89646	376.555	0.313449	0	0.540603	0.184363
APOE	202.214	11.1918	0.31699	108.659	58.1153	4.60224
APOF	0.533369	0.0643468	0	0	0	0
APOH	0	0	0	0	0	0
APOL1	6.19043	2.43963	19.9844	1.38781	5.01083	0.350497
APOL2	18.3232	5.63324	18.2355	19.2611	22.4225	11.7448
APOL3	18.3232	2.42402	2.75118	19.2611	7.46805	0.181725
APOL4	0	0.948706	0	0	0	0.221717
APOL5	0.0924235	0	0	0	0	0
APOL6	1.03548	0.0710946	2.72601	0.739013	7.7156	0.200639
APOLD1	28.198	17.6468	30.1603	27.6146	26.6666	30.1785
APOM	0	962.496	0	0	0	0
APOO	5.65558	25.4805	20.2431	39.4601	24.5186	22.1179
APOOL	1.67706	7.21958	3.90844	3.48254	0.989395	2.97616
APOPT1	20.9778	31.0382	0	0	0	15.2308
APP	117.636	50.2374	297.698	235.228	168.211	72.2151
APPBP2	16.737	14.2141	48.0658	3.31447	6.9781	2.97939
APPL1	4.93087	3.15827	1.97064	3.19647	2.1329	1.76278
APPL2	7.93965	9.35435	11.184	4.94838	6.5742	3.31934
APRT	225.353	439.552	164.61	88.9988	91.6457	158.422
APTX	17.6652	23.6547	22.0294	15.9323	27.8424	31.0276
AQP1	1.43566	2.15403	0.980239	6.799	5.96095	11.7049
AQP10	0	0.0613856	0	0	0	0
AQP11	1.37236	4.13067	4.1189	0.293037	0.805124	0.447497
AQP12A	0	0	0	0	0	0
AQP12B	0	0	0	0	0	0
AQP2	0	0	0	0	0	0
AQP3	0.175791	235.195	0.277423	90.2848	3.18144	5584.79
AQP4	0	0	0	0.1431	0	0
AQP5	0	0	0	25.1801	0.176536	0
AQP6	0	0	0	0	0	0
AQP7	0.658483	0.600419	0	0	0	1.4416
AQP8	0	0	0	0	0	0
AQP9	0	0	0	0	0	0
AQR	2.72851	8.70715	6.91452	4.44193	2.29196	3.71881
AR	13.3301	1.93879	2.87053	0.364879	1.51348	3.16463
ARAF	14.2449	46.6988	18.7489	19.9377	19.371	35.6164
ARAP1	832.609	1229.57	559.376	33.7098	20.5895	626.295
ARAP2	0.211844	0.663019	0.389629	0.566414	0.0157055	0.611934
ARAP3	0.910925	0.349588	0	5.3019	8.18675	1.49436
ARC	9.47255	2.67114	0.120428	0.552364	4.82286	0.605849
ARCN1	57.8079	35.5112	32.164	34.9353	39.8134	34.5398
AREG	41.8638	10.8703	164.339	11.1121	0.283083	15.5375
AREL1	7.93303	5.59064	8.01245	9.84382	11.0237	12.09
ARF1	239.3	586.816	304.628	414.779	582.567	784.726
ARF3	257.118	205.77	125.281	55.6423	56.0643	263.054
ARF4	140.527	101.212	58.6566	220.537	172.655	58.358
ARF5	135.97	241.178	117.946	127.249	166.949	272.09
ARF6	28.378	11.6738	31.0646	25.0368	28.9235	25.3253
ARFGAP1	73.9324	57.6507	106.779	20.2755	37.186	26.0954
ARFGAP2	54.8028	89.0075	27.5251	13.5018	38.4123	41.0338
ARFGAP3	25.2052	21.5028	50.8978	78.7968	304.612	44.2663
ARFGEF1	11.6139	5.93185	16.0748	2.47855	2.34003	4.90449
ARFGEF2	22.2482	8.9732	17.4393	7.83545	4.06285	4.33739
ARFGEF3	2.38176	4.95474	21.5602	0.684275	0.27506	3.15959
ARFIP1	8.0445	9.68907	10.8132	4.21847	7.48622	1.43433
ARFIP2	98.9027	121.577	202.161	39.3116	26.065	150.228
ARFRP1	0	0	0	0	0	0
ARG1	0	0	0	0	0	0
ARG2	0	0	0	13.0046	0	0
ARGFX	0	0	0	0	0	0
ARGLU1	36.7305	15.3704	37.5908	49.5153	10.2982	7.97965
ARHGAP1	27.5988	63.4539	52.5747	10.1103	36.9866	39.6939
ARHGAP10	3.95579	4.51282	2.72242	3.82755	6.3807	3.13643
ARHGAP11A	2.8665	12.379	2.47938	8.55044	13.3325	3.61379
ARHGAP11B	1.55459	2.19346	1.91419	4.46982	5.91086	0.969663
ARHGAP12	3.28413	3.91472	4.93574	1.26199	1.84447	0.885151
ARHGAP15	0.0734039	0.144316	0	0	0.451594	0.284428
ARHGAP17	5.40897	7.18652	10.2849	23.319	21.8977	10.0978
ARHGAP18	0.305757	0.703596	1.99422	6.48342	0.937636	0.787094
ARHGAP19	2.99406	3.0546	5.21157	2.77089	1.65331	1.48641
ARHGAP19-SLIT1	2.99406	3.0546	5.21157	2.77089	1.65331	1.48641
ARHGAP20	0.0972271	0	0	0	0.706018	0.0174412
ARHGAP21	4.56391	3.26606	4.99131	19.7095	11.2129	2.80805
ARHGAP22	0	0.309353	0	1.71186	5.40369	0.319259
ARHGAP23	4.42635	0.139241	0.143959	18.8082	8.72226	0.292226
ARHGAP24	0.679983	0	2.41586	0.526929	4.27043	9.92371
ARHGAP25	0	0	0	0.328787	0.887299	0.0557875
ARHGAP26	0.537478	0.135747	1.26172	6.67679	1.4338	0.769393
ARHGAP27	10.495	0	5.19565	19.8255	1.96153	28.4435
ARHGAP28	0	0	0.0784761	1.12838	0.766494	0
ARHGAP29	4.23812	1.69379	6.87781	0.980563	0.415487	0.113705
ARHGAP30	0.287524	0.29757	0.225581	0.970717	0	1.08443
ARHGAP31	0.288658	0.0220923	0	0.241123	2.99346	0.141839
ARHGAP32	6.86299	3.95122	11.1078	7.8127	2.27971	17.7263
ARHGAP33	9.48855	9.65316	7.87078	1.27763	19.8606	3.48425
ARHGAP35	34.7385	11.185	34.5282	12.1964	40.59	13.3317
ARHGAP36	1.35002	0.703489	0.146602	0	0	0
ARHGAP39	0	73.0366	13.1307	2.81962	56.1531	7566.16
ARHGAP4	132.181	133.46	76.5741	254.143	142.374	113.613
ARHGAP40	0	8.11309	8.38747	0	0	0.0593585
ARHGAP42	0.456148	0	0.482293	0.532154	1.69443	0.181358
ARHGAP44	8.80242	0.190432	0.0788431	3.53939	27.9192	2.52191
ARHGAP45	91.3878	0	53.1844	0	0	0
ARHGAP5	4.63342	7.17056	3.46744	4.19533	2.48177	2.17189
ARHGAP6	0	0.0470643	0	0	0.193453	0.219951
ARHGAP8	24.1829	34.7793	52.1735	24.8237	7.39881	60.7535
ARHGAP9	0	0	0	0	0	0
ARHGDIA	89.8183	546.259	185.624	112.744	420.112	219.029
ARHGDIB	4.83574	2.58648	22.7499	3.15153	2.15579	90.7267
ARHGDIG	58.7635	51.7523	31.375	22.6652	56.6942	42.8203
ARHGEF1	17.5262	6.23712	6.69369	14.9166	26.382	21.353
ARHGEF10	9.96693	6.81791	6.32044	12.6632	17.4074	3.59124
ARHGEF10L	8.30462	3.96704	21.0725	8.0385	6.71943	10.3164
ARHGEF11	7.75121	6.53944	11.6805	21.015	10.5843	9.55537
ARHGEF12	21.5856	7.08387	13.9992	10.0633	4.14075	7.10713
ARHGEF15	0	0.0252879	0	0	0	0
ARHGEF16	21.579	14.576	29.4372	8.50033	1.42595	34.8209
ARHGEF17	9.44132	29.3786	15.6315	8.47846	6.21854	44.9277
ARHGEF18	10.7467	10.1092	6.50592	9.00719	9.22066	7.37621
ARHGEF19	9.76476	6.54336	38.2246	17.5526	1.00166	15.7052
ARHGEF2	20.611	25.0794	9.03853	18.4906	48.1815	45.7486
ARHGEF25	11.0813	0	3.79149	0	0	1.61787
ARHGEF26	16.1322	7.28057	23.4715	1.52418	2.63803	2.46201
ARHGEF28	3.19545	4.00721	4.08319	4.51914	1.14641	1.00816
ARHGEF3	1.92687	2.70121	3.23304	1.45725	1.96882	2.27685
ARHGEF33	15.4995	11.6072	20.5899	10.529	28.4111	12.4519
ARHGEF35	4.20837	15.4294	13.3691	17.5719	1.3999	14.9963
ARHGEF37	10.5649	5.81573	0.175053	4.65091	0.311784	17.7273
ARHGEF38	0	0	1.70591	0	0	0
ARHGEF39	5.1945	29.211	1.47527	23.6839	3.12397	29.4751
ARHGEF4	0.349927	0.537455	0	5.65637	6.1167	4.29729
ARHGEF40	3.72825	1.9994	0	4.02892	27.021	0
ARHGEF5	3.13009	8.13039	11.7827	11.5191	1.42615	11.211
ARHGEF6	2.26649	0.175294	12.9785	0.414481	1.55253	0.0216156
ARHGEF7	15.7489	7.61404	7.03551	14.8635	5.08109	3.41532
ARHGEF9	4.5935	7.26742	5.84893	18.0517	2.99056	3.40179
ARID1A	13.5475	14.3448	31.7689	18.9252	14.4752	10.3418
ARID1B	5.60538	8.00403	14.3635	10.6713	6.27777	6.68667
ARID2	6.94016	5.03389	6.82309	2.67784	2.79655	1.75111
ARID3A	6.33278	3.87892	3.17308	2.09352	3.37624	240.967
ARID3B	1.74143	2.04888	2.57799	2.33836	0.392385	0.756278
ARID3C	48.2683	0.637856	0	0.115899	105.411	121.591
ARID4A	1.77557	1.2073	1.44009	0.501933	1.0373	0.651723
ARID4B	3.67037	3.32151	3.79695	23.1184	34.0536	15.0621
ARID5A	2.08395	0.593865	0.623792	1.66611	4.51147	1.36949
ARID5B	0.790672	1.02986	8.81896	0.64707	2.70447	0.129174
ARIH1	7.52494	13.0849	30.9461	13.6494	7.361	2.08261
ARIH2	0	0	0	0	51.0568	13.8324
ARIH2OS	0	0	0	0	0	0
ARL1	34.147	43.3347	19.8456	19.2737	15.5816	19.4378
ARL10	0	0	0	0	5.33699	0
ARL11	0.862744	1.98805	0.1868	0.0407367	0	0.165895
ARL13A	0	0	0	0	0	0
ARL13B	0.916772	0.657065	1.12702	3.53	1.88628	0.820932
ARL14	0	0	0	0	0	0
ARL14EP	5.1586	2.08022	6.65386	5.73569	6.01056	3.12893
ARL14EPL	0	0	12.1947	0.329999	0.409929	0
ARL15	2.08635	3.39771	1.68867	0.426986	4.32668	0.588397
ARL16	0	0	0	0	95.9632	0
ARL17A	4.33602	14.5107	8.84404	5.69442	2.00189	0.788482
ARL17B	12.9496	14.5107	8.84404	10.917	2.00189	3.03862
ARL2	59.7138	90.0886	36.5588	38.8517	99.3998	32.7365
ARL2-SNX15	59.7138	90.0886	36.5588	38.8517	99.3998	32.7365
ARL2BP	29.2583	32.4939	24.0079	20.4932	25.5833	9.09905
ARL3	10.5075	5.02315	108.575	10.3714	6.57267	6.10567
ARL4A	4.13382	7.18536	9.56189	10.2278	11.4459	9.80528
ARL4C	1.77907	0.249889	0.654717	9.70965	63.0191	2.55538
ARL4D	2.85312	2.54738	3.90786	6.20594	13.9069	4.75543
ARL5A	6.70782	12.2937	9.02971	8.77812	6.67475	3.32756
ARL5B	1.71203	2.33094	1.50901	2.67967	1.33187	0.766223
ARL5C	0	0	0	0	0	0
ARL6	1.50906	0.418302	1.34198	2.29198	1.50078	3.37624
ARL6IP1	854.832	1001.39	917.878	1662.74	1478.04	1196.41
ARL6IP4	175.813	142.56	413.578	275.17	171.515	121.695
ARL6IP5	30.2952	20.4668	39.9287	25.9311	13.0986	18.722
ARL6IP6	4.14278	6.28355	2.94271	22.6488	27.7866	1.25203
ARL8A	25.3824	35.0701	52.7034	20.5935	36.1096	38.3608
ARL8B	63.9586	37.0509	58.5616	16.3605	18.638	19.3114
ARL9	3.7427	0.242825	0	0.695888	2.57695	3.04526
ARMC1	21.9683	5.57267	10.9912	10.7031	12.1408	10.0697
ARMC10	14.6489	26.3228	10.0609	34.2537	12.886	38.859
ARMC12	1.04871	1.67827	0	0.151629	0.786197	0
ARMC2	0.170613	0.871731	1.31744	1.09466	4.42605	0.573225
ARMC3	0.19607	0.856208	1.2945	0.45559	0.050491	0.0436536
ARMC4	0	0.0590688	0	0.0922715	0.540515	0
ARMC5	7.27335	5.08883	6.45873	7.52904	8.82148	4.08754
ARMC6	21.6387	12.0967	8.26107	16.7141	92.9674	67.8751
ARMC7	34.1253	16.2516	0	18.5297	11.3789	25.7029
ARMC8	5.56243	8.37661	4.485	6.37154	4.16314	6.26289
ARMC9	14.2808	4.38046	12.5425	4.9494	6.63863	2.36807
ARMCX1	5.51956	7.24308	23.2505	1.25225	3.7586	1.84981
ARMCX2	6.83757	0.549364	34.0094	5.79965	11.8693	0.158641
ARMCX3	8.31207	24.0847	89.8518	8.08763	9.30508	7.95387
ARMCX4	1.32638	0.111333	0	0.830302	0.955733	2.98692
ARMCX5	3.17589	6.69754	10.0209	3.53955	1.55998	2.87944
ARMCX6	17.5239	51.1822	137.485	13.2808	21.4269	22.8397
ARMS2	0	0	0	0	2.77944	0
ARMT1	23.81	3.68075	59.5592	1.21038	1.99539	1.64302
ARNT	22.6503	20.904	14.8612	18.7394	22.8721	16.1076
ARNT2	2.47131	0.426957	20.317	4.4185	8.35438	1.61818
ARNTL	4.85514	3.07855	5.51101	9.14527	2.39556	4.5944
ARNTL2	0.346212	0.308702	0.203476	4.00839	1.55802	0.992574
ARPC1A	313.604	420.767	231.686	389.62	168.153	432.9
ARPC1B	313.604	420.767	231.686	389.62	168.153	432.9
ARPC2	167.09	70.3824	179.096	176.573	196.621	183.531
ARPC3	174.105	296.172	195.135	199.205	204.674	197.573
ARPC4	334.788	218.789	179.746	127.777	222.658	312.008
ARPC4-TTLL3	334.788	218.789	179.746	127.777	222.658	312.008
ARPC5	56.1187	68.0409	81.5765	84.8244	209.324	79.8201
ARPC5L	46.8886	21.6356	44.0065	43.8697	45.0481	58.8063
ARPIN	47.3791	87.6851	24.7022	29.361	23.2116	18.1014
ARPP19	9.85254	16.6718	29.1457	27.3732	16.4124	6.74047
ARPP21	0	0.0344059	0	0	0	0.103652
ARR3	0	0	0	0	0	0
ARRB1	23.8605	31.2887	71.1197	1.89841	2.93411	6.2252
ARRB2	23.3585	21.7157	28.1085	24.8679	27.6515	18.026
ARRDC1	78.8953	80.1443	72.517	34.1037	5.35849	71.8554
ARRDC2	10.1433	6.28902	2.98527	8.51938	24.2305	10.8818
ARRDC3	1.6322	3.49041	4.20704	4.84306	1.81708	0.354662
ARRDC4	12.5871	18.054	10.2752	4.27569	2.91506	1.01826
ARRDC5	0	0	0	0	0	0.133515
ARSA	41.2588	6.86309	13.4256	29.588	9.63543	13.418
ARSB	1.97879	3.05505	2.7903	17.4577	4.82667	1.70117
ARSD	14.9253	28.2751	44.7269	35.6641	3.08872	6.81064
ARSE	0	0	0	1.91582	1.28311	0
ARSF	0	0	0	0.0796242	0	0.0540415
ARSG	130.108	99.8723	224.882	159.665	44.9022	13.0047
ARSH	0	0	0.292484	3.77491	0	0.40355
ARSI	0.358008	0	0	1.81434	14.7904	0
ARSJ	0.283781	0	14.2955	3.45489	6.13784	0.0946955
ARSK	0.462948	0.630747	0.792495	2.93589	1.29151	1.08954
ART1	0	0	0	0	0	0
ART3	0	0	0	0.734622	0	0
ART4	6.54636	0	0.0677605	0	0	0
ART5	0	0	0	0	0	0
ARTN	7.1311	0.887555	5.13354	2.6828	3.73148	5.25059
ARV1	6.58037	8.43603	6.1919	11.1499	16.7852	10.2056
ARVCF	0	0	0	0	0	0
ARX	0.219467	0.629787	1.85398	0.431108	0	1.09566
AS3MT	9.59101	2.05605	15.3018	12.6373	5.91675	7.1387
ASAH1	34.4745	49.392	35.3328	56.2605	20.8489	17.3057
ASAH2	0.389365	0.391036	0.729465	1.71122	1.06576	0.325152
ASAH2B	0.709364	1.27552	1.38965	1.48859	0.813908	0.559938
ASAP1	5.12864	3.69844	2.32775	8.06103	29.3109	11.3888
ASAP2	4.23303	6.5035	13.9478	9.51265	9.80186	11.1057
ASAP3	8.81448	11.0543	10.2258	11.5743	5.2284	18.1068
ASB1	9.2429	2.67706	4.57934	17.0502	18.3676	3.59339
ASB10	0	0	0	0	0	0
ASB11	0	0	0	0	0	0
ASB12	0	0	0.147303	0	0	0
ASB13	34.1085	22.1549	28.9493	3.51438	9.64034	4.87887
ASB14	0	0	0	0	0	0
ASB15	0	0	0	0	0	0
ASB16	0	0	0	0	0	0
ASB17	0	0	0	0	0	0
ASB18	0	0	0	0	0	0
ASB2	0	0	0	0.36341	0.468866	0.0493301
ASB3	4.19907	6.89868	5.40094	4.91639	18.7043	8.01026
ASB4	0	0.0743934	0.0458758	0.0800371	0.0314174	0
ASB5	0	0	0	0	0.880249	0
ASB6	18.1622	7.91619	9.53697	14.159	42.9841	28.9732
ASB7	6.86882	7.64574	7.06014	6.4914	4.10972	0.981035
ASB8	19.4234	11.2209	14.2429	6.08212	0	9.01855
ASB9	0.369173	1.00806	0.52624	6.2694	1.11148	0.395675
ASCC1	8.38177	12.9836	7.49327	14.9586	14.5586	8.35616
ASCC2	22.7964	16.59	25.0254	21.3406	50.0897	15.6463
ASCC3	4.29759	2.79066	5.84462	7.80958	4.2595	1.6373
ASCL1	0.0514897	0	1.07469	0	0	0
ASCL2	0.140215	13.9243	0	0.430405	0	0.292118
ASCL3	0	0	0	0	0	0
ASCL4	0	0.717126	0	0	0	0.0471916
ASCL5	0.0937206	0.0791715	0	0	0	0
ASF1A	1.9999	5.39376	5.87899	4.88796	19.93	3.64252
ASF1B	23.2706	21.0203	11.9866	107.835	29.7241	36.9072
ASGR1	0.160359	0.271256	0	0	0.680943	0.14661
ASGR2	0	0	0	0.199095	0	0
ASH1L	0	10.0457	7.35059	9.68625	96.4939	0
ASH2L	54.7513	148.968	226.591	10.7292	35.0466	24.0362
ASIC1	86.3132	4.23387	1.1113	1.17552	1.4188	3.6684
ASIC2	3.4309	0.0371685	8.74697	0	0	0
ASIC3	0.75042	7.11666	0.916911	1.2907	25.5061	0.626933
ASIC4	0.0530573	0.0398417	36.1872	0	0	0
ASIC5	0	0	0	0	0	0
ASIP	0	0	0	0	0	0
ASL	61.2428	46.8022	38.9041	51.5885	27.9554	54.7025
ASMT	0	0	0	0.0590156	0	0
ASMTL	5.31183	30.7849	21.9004	3.27555	3.86274	3.01441
ASNA1	81.4278	78.3125	46.3068	260.055	96.7375	101.534
ASNS	12.9095	18.9144	20.2854	43.5635	91.0152	17.4008
ASNSD1	7.06914	6.80519	7.91329	6.12646	9.76911	4.40073
ASPA	0	0	0	0	0.0218856	0
ASPDH	0	0	0	0	0	0
ASPG	0	0.122771	0	0	0	0
ASPH	10.6216	2.34822	111.491	31.9995	85.0543	1.57235
ASPHD1	15.6754	4585.3	0	0	20.0122	35.4457
ASPHD2	0	0	0	0	4.12198	0
ASPM	1.03997	3.32141	0.723579	2.15514	4.06298	1.58171
ASPN	0	0	0	0	0	0
ASPRV1	0	0	0	0	0	0
ASPSCR1	14.5962	23.1501	6.56808	9.14629	0	22.1419
ASRGL1	11.9168	11.0686	11.1595	17.5342	11.862	10.2199
ASS1	100.881	40.4589	1.61093	26.6939	6.05044	66.0151
ASTE1	0	0	0	0	0	9.69879
ASTL	2.38627	1.24658	2.66862	0	0	0.605285
ASTN1	0.0842491	0	0	0.0422902	0.0407306	0
ASTN2	5.37865	5.44473	14.6836	3.18961	2.87261	12.8539
ASXL1	14.1715	15.3162	12.0631	16.7772	19.8813	5.00111
ASXL2	4.97207	3.0323	5.47522	5.01919	3.36125	2.81044
ASXL3	0.0327218	0.253098	0	0.152615	0	0
ASZ1	0	0	0	0	0	0
ATAD1	7.24978	4.62831	7.14923	9.03814	6.66385	3.43767
ATAD2	12.7412	10.4046	9.03334	8.77813	13.8935	11.5605
ATAD2B	1.90931	1.34541	1.91139	0.782572	1.09081	0.539978
ATAD3A	38.1418	20.7329	17.9562	30.5601	47.3516	87.3887
ATAD3B	56.2874	20.7329	9.78118	21.8602	47.3516	87.3887
ATAD3C	15.7645	0.37301	4.19759	0.559767	47.3516	87.3887
ATAD5	0.660713	1.08464	0.635652	0.460342	0.731787	0.383277
ATAT1	181.132	976.568	11.0165	4.95452	17.1866	5.57885
ATCAY	0	0	0	0	10.5651	0
ATE1	4.42613	2.34362	6.30804	6.9397	3.51602	0.882135
ATF1	14.969	12.2929	5.43627	18.6686	5.43744	5.23826
ATF2	4.17682	7.03236	5.40693	6.12565	2.67493	2.02812
ATF3	15.4312	10.3828	0.697796	13.9082	11.3847	17.7767
ATF4	139.034	73.3041	215	257.944	592.675	130.228
ATF5	38.1877	12.109	46.1167	22.094	72.9312	50.8833
ATF6	11.141	19.4425	20.2721	22.4998	24.7641	7.0572
ATF6B	0	62.8167	40.6035	37.7485	37.5905	36.4337
ATF7	10.4891	6.0139	9.52024	9.43033	8.13074	0
ATF7IP	6.21527	6.11054	16.1367	5.56099	7.61724	5.06583
ATF7IP2	3.2298	1.23259	6.18569	1.93477	0	4.10852
ATG10	0	0	0	0	0	0
ATG101	80.2236	63.8934	36.6963	42.2999	67.0275	1666
ATG12	3.57602	26.0533	5.56959	3.189	3.58855	3.65679
ATG13	31.129	44.5129	33.5347	9.24336	49.3123	23.49
ATG14	3.6026	2.3348	5.86673	3.68553	3.44685	1.85547
ATG16L1	17.9772	7.45145	25.886	20.9686	15.2644	15.3623
ATG16L2	6.89587	3.74898	2.4562	0.716529	0	2.93715
ATG2A	9.14102	9.41089	58.8404	4.52763	5.04284	7.38188
ATG2B	1.52026	2.87007	0.821526	1.88479	0.752249	0.602941
ATG3	24.5004	26.348	19.6342	18.8804	26.9775	44.0585
ATG4A	2.76007	2.88918	9.77568	3.28968	2.56801	4.55395
ATG4B	19.4361	11.9774	23.2544	35.3166	13.2473	9.95443
ATG4C	2.47588	2.09241	4.2344	1.79164	3.46952	1.20084
ATG4D	27.8636	29.306	9.3944	51.0842	23.14	42.0847
ATG5	3.56095	4.58196	6.37303	4.74889	15.6255	1.17711
ATG7	25.331	24.6278	8.3436	9.83315	0	26.3325
ATG9A	51.6974	37.3797	47.0943	45.3616	49.8025	51.7103
ATG9B	0.301984	2.59604	0	0.669324	1.23689	1.41125
ATIC	79.2227	57.9204	64.3278	98.8971	85.7166	151.827
ATL1	2.77983	0	0	3.25797	4.85099	0
ATL2	8.93648	15.6037	13.2019	5.56795	8.13842	5.20136
ATL3	8.22841	16.3553	5.16954	21.9229	16.0633	18.7344
ATM	0.303189	0.862351	1.02022	1.47779	1.1706	0.161619
ATMIN	14.9936	23.6692	23.6248	7.04791	13.0092	4.91705
ATN1	34.9413	29.1827	51.5452	73.786	61.9085	36.6164
ATOH1	0	0.0489157	0	0	0	0
ATOH7	0	0.0756277	0	0.219881	0.258887	0.149231
ATOH8	0.59506	0.175292	1.09567	17.7625	22.7259	1.77864
ATOX1	194.029	229.405	192.98	96.8862	477.539	118.225
ATP10A	0	0	0.982032	2.76639	2.03962	0.137776
ATP10B	0	0.492844	0.0455176	0.52944	0.169164	0.107093
ATP10D	2.34493	3.44781	1.38707	10.7502	7.31557	0.906355
ATP11A	15.7174	2.98712	2.22968	39.2538	1.05281	2.74173
ATP11B	3.35484	5.22496	2.70372	3.77536	7.54957	6.36118
ATP11C	1.37562	2.84874	1.19948	1.77933	1.84631	1.03701
ATP12A	0	0.056438	0	2.43413	0	0.0835935
ATP13A1	15.4838	14.0495	11.9464	17.5568	26.6258	22.1917
ATP13A2	28.1177	27.4255	24.4875	9.26108	12.8779	26.9231
ATP13A3	8.12942	9.45671	7.28271	4.19559	18.7026	5.21431
ATP13A4	0.831391	0.173799	0.700032	1.07728	0	0
ATP13A5	0	0.704095	0	0.30352	0	4.94239
ATP1A1	37.1985	157.308	148.158	477.213	167.678	243.512
ATP1A2	0	0	0	0	0	0
ATP1A3	6.72992	1.31906	0.707342	3.57443	8.24053	19.454
ATP1A4	0.749294	0.837465	0	0	547.053	0
ATP1B1	1.09173	2.04074	95.2601	69.4646	119.133	48.427
ATP1B2	0.556771	0.235487	0	0.0978755	0.0768374	0
ATP1B3	95.3526	51.9196	48.1609	186.624	96.5281	69.1626
ATP1B4	0	0	0	0	0.0311087	0
ATP23	6.68951	9.52803	5.36124	3.57325	9.53746	3.07537
ATP2A1	0	0	0	0	0	0
ATP2A2	52.0723	104.954	67.2867	140.756	72.0848	189.849
ATP2A3	43.4503	83.043	40.111	3.80776	1.4475	41.9235
ATP2B1	4.29857	3.36214	2.07873	13.6647	4.53375	0.722745
ATP2B2	0.28827	0	1.82226	4.20585	0.433509	0.37244
ATP2B3	0	0.198698	0	0.0375824	0.0368807	5.05295
ATP2B4	10.2503	10.7249	27.1227	22.5588	15.0743	3.60235
ATP2C1	28.4208	30.769	32.2057	39.9369	20.856	14.4664
ATP2C2	8.03434	22.6327	28.1231	2.96172	0.483383	5.93814
ATP4A	0	0	0	0	0.0652869	0
ATP4B	0	0	0	0	0	0.0741736
ATP5A1	287.848	194.053	347.522	373.472	115.211	217.678
ATP5B	776.12	898.654	385.358	1079.85	468.139	530.703
ATP5C1	98.0422	140.407	117.16	285.5	186.274	202.765
ATP5D	136.419	812.281	86.8682	176.76	63.7995	135.756
ATP5E	112.743	88.5666	179.482	199.047	133.255	63.244
ATP5EP2	1.45595	0	1.38932	2.38699	1.87078	1.41718
ATP5F1	60.2326	66.7436	109.389	104.232	87.1183	79.5965
ATP5G1	147.276	281.372	26.0986	297.594	145.924	562.665
ATP5G2	595.245	614.089	371.783	235.011	392.98	459.741
ATP5G3	258.934	404.695	203.576	866.926	114.141	551.702
ATP5H	529.615	346.701	347.802	512.462	461.894	288.24
ATP5I	865.408	446.119	332.549	445.916	589.489	598.546
ATP5J	140.482	91.3462	94.7761	246.376	118.675	183.908
ATP5J2	0	0	0	1342.1	0	0
ATP5J2-PTCD1	0	0	0	1342.1	0	0
ATP5L	251.238	199.43	63.5701	442.358	187.777	378.064
ATP5L2	0.181688	0.0768633	0.128578	0.33478	0	0.302924
ATP5O	165.116	106.394	131.973	238.145	192.347	212.942
ATP5S	3.63908	1.73483	3.60633	2.13069	3.93712	3.19701
ATP5SL	57.2107	62.1615	34.3868	22.2734	65.5975	40.3214
ATP6AP1	207.187	166.074	404.266	195.423	69.0444	87.8839
ATP6AP1L	1.03961	0.911385	0.744392	0.816291	0.659353	0.738519
ATP6AP2	32.6825	59.5521	125.048	40.5625	33.954	31.1526
ATP6V0A1	33.0376	11.7971	30.5493	17.748	9.12988	37.4132
ATP6V0A2	6.57065	2.94527	17.7169	3.61734	8.73541	5.08934
ATP6V0A4	0	27.4769	0	0.650583	0	0
ATP6V0B	278.44	293.624	307.31	232.97	214.374	356.598
ATP6V0C	283.284	429.41	277.881	350.646	92.6521	597.373
ATP6V0D1	132.155	115.108	98.9702	59.6862	58.2745	88.9047
ATP6V0D2	0	0	0	0	0.401479	0
ATP6V0E1	190.365	216.487	201.897	392.575	649.02	210.479
ATP6V0E2	32.7586	49.4058	117.891	65.1984	38.7489	126.811
ATP6V1A	21.1609	15.1672	20.5068	13.3865	13.2446	27.1898
ATP6V1B1	1.50806	52.5557	97.5688	17.185	1.00875	2.51345
ATP6V1B2	31.1757	18.8634	21.7614	21.2668	36.0568	9.6228
ATP6V1C1	22.2304	13.4779	14.8353	6.15226	7.07042	6.577
ATP6V1C2	0	0	0	0	0	0
ATP6V1D	30.1731	5.15354	19.7662	7.2775	0	0
ATP6V1E1	100.029	31.9595	88.2254	100.733	139.764	79.7738
ATP6V1E2	0	0	0	0	0	0
ATP6V1F	123.154	197.56	170.152	121.718	323.968	293.08
ATP6V1G1	101.128	104.293	166.793	51.2141	46.2793	48.4691
ATP6V1G2	85.3896	166.789	218.42	95.1203	225.386	52.832
ATP6V1G2-DDX39B	85.3896	166.789	218.42	95.1203	225.386	52.832
ATP6V1G3	0	0	0	0	0	0
ATP6V1H	21.0194	21.4427	35.1506	20.0979	16.4838	19.5899
ATP7A	0.47532	1.74432	2.2485	0.760299	1.48529	0.204018
ATP7B	41.6121	14.4117	1.12404	2.51372	1.67485	0.632147
ATP8A1	1.47807	2.81298	1.2195	0.0365633	0.0712275	0.418748
ATP8A2	5.28151	0.0107441	0.250765	0.0706293	0.933962	0.0971876
ATP8B1	2.63981	4.90878	13.0128	1.34044	0.31552	5.36045
ATP8B2	12.3078	8.77064	3.04332	2.53149	28.0451	0.494766
ATP8B3	9.63573	1.00146	2.10387	0.943411	0.258714	0.34387
ATP8B4	0	0	0	0	0	0
ATP9A	13.2894	7.89008	26.9822	1.78796	4.82016	4.84773
ATP9B	3.61939	1.98808	14.5834	3.96832	2.30414	4.5332
ATPAF1	45.4849	33.5732	24.5534	52.5417	12.1385	25.934
ATPAF2	45.4249	17.1771	11.4221	15.2061	22.2878	12.662
ATPIF1	137.945	163.594	222.093	111.726	85.0486	215.785
ATR	2.06186	2.32701	2.10711	2.11082	2.02323	1.83424
ATRAID	170.056	117.967	153.96	321.064	185.779	153.237
ATRIP	32.7246	20.5027	26.1342	51.7736	16.8665	21.2437
ATRN	14.9493	11.3127	13.1395	9.46802	10.3679	4.08429
ATRNL1	2.77666	0.15803	3.76899	2.65428	3.24225	0.696306
ATRX	0.846268	4.56544	1.76072	1.21073	1.49335	1.05809
ATXN1	0.602481	1.60191	4.44857	1.84987	4.98406	1.88259
ATXN10	63.8261	40.745	104.018	103.092	67.624	87.6788
ATXN1L	85.6296	120.517	143.338	64.3222	81.0262	28.6705
ATXN2	7.92688	8.35592	14.792	14.514	15.0022	11.3424
ATXN2L	34.5009	49.6751	14.0694	54.3696	63.6197	30.3673
ATXN3	3.04637	5.46193	3.16335	2.76225	3.07247	1.65456
ATXN3L	0	0	0	0	0	0
ATXN7	2.24451	2.62673	1.93938	5.21949	1.41254	1.82922
ATXN7L1	1.49846	3.95522	1.58082	1.28329	3.74547	5.23748
ATXN7L2	2.77147	1.11395	2.15368	1.97839	4.97208	3.41336
ATXN7L3	65.5206	49.2654	28.8593	20.7406	27.4464	38.6777
ATXN7L3B	54.0654	36.5874	33.8738	16.1266	16.5558	22.884
AUH	2.58183	3.59674	3.83712	5.43631	2.95732	1.95757
AUNIP	0	0	0	0	0	19.5781
AUP1	128.251	167.362	118.336	106.174	127.025	198.52
AURKA	50.6176	45.6462	12.0926	74.318	52.8475	35.3305
AURKAIP1	221.853	123.837	129.986	121.821	145.26	165.843
AURKB	27.2442	38.3146	7.03842	33.4913	44.3697	22.4607
AURKC	1.25503	0.608214	7.31275	0.5989	0	2.49561
AUTS2	1.74195	0.938367	12.3907	13.1093	14.696	6.11597
AVEN	4.75058	8.73699	9.35444	5.12924	12.3154	5.66548
AVIL	0	0	0	0	0	0
AVL9	20.2274	10.455	18.3371	4.22057	4.72806	9.69373
AVP	0	0	0	0	0	0
AVPI1	13.2085	9.2478	7.83754	141.723	7.81417	21.1807
AVPR1A	0	0	0	0.177313	0.019887	0.180532
AVPR1B	0	0	0	0.0702929	0	0
AVPR2	0	0	0	0	0	0
AWAT1	0	0.661799	0	0	0	0
AWAT2	0	1.84337	0	0	0.136537	5.59866
AXDND1	0.32216	0.07479	0	0	0	0.268643
AXIN1	57.5626	13.5414	11.0925	72.0256	22.9478	40.799
AXIN2	0.69865	0.990862	6.25922	0.9223	2.30197	0.847156
AXL	2.40891	0.198453	0	0.535028	10.5725	0
AZGP1	172.508	63.4762	81.5775	97.4592	0.287832	1.32767
AZI2	8.7822	10.3091	2.27175	2.19984	10.7685	4.74091
AZIN1	37.6766	30.3316	52.5884	17.4488	36.6014	32.6222
AZIN2	2.90868	0.678366	1.73671	0.896962	6.37938	0.360207
AZU1	37.8548	0	0.215096	0	0.150359	0
B2M	296.981	211.793	1095.58	677.028	678.438	132.959
B3GALNT1	9.2069	0	11.3516	1.69589	4.14463	4.54254
B3GALNT2	5.11519	9.49203	9.30015	9.00329	9.08994	5.39214
B3GALT1	0	0	0	0	0.769102	0
B3GALT2	0	0	0	0	0	0
B3GALT4	8.34015	17.9344	0	8.15462	0.893171	7.91568
B3GALT5	0.164104	0.2117	0.203601	0.0679336	0.176766	0.0454566
B3GALT6	17.214	5.45803	11.2853	9.33697	22.039	16.3932
B3GAT1	0	0	0	0.48023	0.187009	0
B3GAT2	0	0	0	0	0	0
B3GAT3	36.0139	44.5837	24.2465	29.336	72.4159	20.443
B3GLCT	0.963617	1.38335	2.46538	3.15459	2.0826	0.462286
B3GNT2	6.06751	6.55054	11.9303	4.49341	2.64753	3.96802
B3GNT3	2.30214	3.47459	0	2.33188	0.332827	25.2842
B3GNT4	0	0	0	0	0	0
B3GNT5	0	0.309384	0	5.40137	11.5477	0.53178
B3GNT6	0.152443	0	0	0	0	0
B3GNT7	0.353903	0.540069	12.5425	1.82445	0.19479	1.66613
B3GNT8	1.24595	1.92879	1.75592	0.0849902	0.200147	2.95806
B3GNT9	14.365	10.8103	15.3028	12.5272	0	9.30817
B3GNTL1	0	0	0	0	0	0
B4GALNT1	7.70847	352.742	0	46.3569	53.5142	0
B4GALNT2	0.0711029	7.20928	0	0	0.0135984	0.0595703
B4GALNT3	14.9035	2.00406	3.77602	20.5951	13.6516	1.59029
B4GALNT4	11.0446	8.57462	8.44289	7.85494	9.41094	10.5831
B4GALT1	155.997	101.309	93.3675	540.36	38.609	174.142
B4GALT2	35.5598	54.9335	35.9406	24.5602	39.0675	64.5948
B4GALT3	24.1042	53.4414	38.5863	39.6943	56.4928	59.699
B4GALT4	11.4034	7.61421	5.5025	8.25175	6.76905	5.88371
B4GALT5	11.9205	3.47877	21.4929	24.7756	25.8184	5.96155
B4GALT6	1.22682	1.08162	0.848028	1.6691	1.10323	0.269859
B4GALT7	11.1758	13.6223	8.25442	22.1909	28.2881	9.21087
B4GAT1	25.6776	19.0952	9.45468	5.72172	11.5582	8.02566
B9D1	15.0174	23.3406	10.1801	12.6215	0	5.44036
B9D2	0	0	0	0	20.8671	0
BAALC	0	0	0	0	15.0088	0.469712
BAAT	0	0	0	0.0697941	0.109578	0
BABAM1	36.8369	57.8695	18.1184	46.3605	59.6598	0
BACE1	6.96049	3.08017	4.38351	6.07977	9.58085	0.86127
BACE2	4.21357	15.8023	9.69814	85.9331	32.1033	22.6141
BACH1	0.614241	22.5152	1.1727	1.90975	1.24793	1.99157
BACH2	0.0535855	0.0263899	0.360422	0.577524	0.0516446	0.0260592
BAD	84.8359	97.5781	23.7962	81.7436	97.7107	164.831
BAG1	44.7222	52.8389	147.018	187.522	32.8846	359.542
BAG2	0	0.628352	0	1.71694	4.00244	0.950091
BAG3	36.8699	41.0271	24.6294	42.9357	39.5965	15.8673
BAG4	0	0	0	3.05112	0	0
BAG5	10.6805	13.758	14.9523	34.4282	19.6956	8.77479
BAG6	71.8457	0	72.0765	79.7508	146.844	285.426
BAHCC1	1.30207	0.0297837	0	4.49667	0	0
BAHD1	9.36529	34.2237	23.4855	6.55128	9.67826	10.6579
BAIAP2	53.8225	78.6044	33.2351	34.4626	79.9151	41.6643
BAIAP2L1	12.9168	7.72737	18.978	26.0349	9.67155	16.328
BAIAP2L2	0.249443	0.15795	0.351448	0	7.43222	27.0733
BAIAP3	10.3485	2.81137	7.53304	0	0	0
BAK1	27.5577	22.5356	18.623	23.2365	23.1008	46.2756
BAMBI	25.6361	4.14265	6.42723	16.5445	76.9236	64.3211
BANF1	167.138	252.929	160.32	153.865	294.219	0
BANF2	0	0	0	0	0	0
BANK1	0.267954	0	0.380509	0.0755861	11.4442	0.0689219
BANP	10.4735	9.09173	10.434	8.76337	8.40392	6.8499
BAP1	33.0264	19.1301	15.1715	26.5574	41.7373	13.8582
BARD1	2.99999	1.78945	2.4505	3.38199	2.82179	2.21195
BARHL1	0	0	0	0	0	0
BARHL2	0	0	0	0	0.0629116	0
BARX1	3.18689	0.509259	0	26.2789	7.35127	0.0844995
BARX2	3.09549	0.484629	1.01112	0.264255	0.0691445	74.78
BASP1	238.695	30.3278	103.85	297.969	100.642	3.51059
BATF	9.27291	6.031	9.47592	0	0	54.9488
BATF2	2.99826	0.373169	1.43759	0.162941	0.127907	0
BATF3	0.42798	0.24124	0	5.8856	7.9394	0.594561
BAX	46.8184	31.3358	64.65	52.2276	60.2195	117.075
BAZ1A	4.57576	5.16517	4.8379	2.31356	3.45711	3.57701
BAZ1B	23.0389	20.5272	24.94	35.1215	25.433	12.5836
BAZ2A	47.7592	17.1937	27.2394	14.2642	15.4621	15.2433
BAZ2B	1.98096	1.27145	1.89811	1.65736	0.626816	0.23781
BBC3	7.91168	12.3585	3.1286	3.10263	9.41369	7.75096
BBIP1	0	0	0	0	1.48356	0
BBOF1	0	0	0	0	0	0
BBOX1	0	0	0	0.50597	0	0
BBS1	74.9698	58.3044	66.3029	27.6612	23.1139	41.6896
BBS10	1.28634	2.52305	1.51687	1.32311	1.50783	0.260718
BBS12	0.812573	0.685751	1.1983	1.82946	1.93925	0.161211
BBS2	9.10313	8.77412	8.82328	7.0499	5.01366	0
BBS4	6.11889	8.6345	14.4875	5.14402	9.52288	2.51285
BBS5	2.04694	2.81888	5.93657	0.198784	2.19441	1.68675
BBS7	1.03774	3.75119	2.99071	5.52469	7.13592	0.900474
BBS9	1.89768	2.71332	2.08754	2.26068	2.50687	1.74714
BBX	2.98186	7.92011	4.21926	4.88822	3.62084	1.7626
BCAM	121.711	268.102	466.93	10.9142	96.9322	4.15083
BCAN	0	0	0	0	2.33909	0.520047
BCAP29	10.3719	13.4749	11.8661	22.599	7.93338	17.9157
BCAP31	289.111	258.25	208.635	258.2	142.578	286.669
BCAR1	26.7606	35.3891	23.9776	33.9858	47.236	17.6797
BCAR3	8.30169	3.1786	2.76324	41.4992	7.19895	23.1096
BCAS1	8.8892	7.66275	10.3232	0.0511961	0.0401914	10.3503
BCAS2	6.18763	12.5389	8.70228	6.41745	15.6414	6.72015
BCAS3	45.1678	32.7281	17.6414	4.54853	6.24733	1.44259
BCAS4	56.5594	21.951	20.2481	5.68412	10.208	11.693
BCAT1	0	0.452686	0	0.276932	5.45382	0
BCAT2	33.2254	34.9533	58.9688	19.2227	8.69936	39.9423
BCCIP	15.322	12.2798	13.1057	26.0985	24.1067	9.01259
BCDIN3D	4.23762	4.3652	2.93227	1.25496	0	1.02108
BCHE	0	0	0	0.318535	14.6608	0
BCKDHA	46.2163	72.0637	43.1305	22.766	18.5243	25.4632
BCKDHB	2.42318	2.81693	6.15749	8.50588	1.79707	3.61423
BCKDK	48.9027	57.4118	17.5309	44.8029	28.7907	52.3522
BCL10	2.06057	5.44839	3.97626	3.87767	11.5032	2.2628
BCL11A	0.434591	0.977906	0	0.600865	5.51134	0.532012
BCL11B	0.269537	0.177625	0.138374	0.119297	0.0470655	0.0674763
BCL2	17.8028	0.0660544	15.5085	1.40694	0.721512	0.632465
BCL2A1	0	0.15143	0	0	0.905598	0.149206
BCL2L1	74.7144	67.4659	59.4238	25.7901	44.4271	25.2738
BCL2L10	0.108138	0	0	0.851722	0.20846	0
BCL2L11	7.41602	2.22668	13.465	7.64798	2.90542	1.12986
BCL2L12	23.3029	44.8367	33.1693	21.629	52.4795	45.8638
BCL2L13	31.3961	16.8461	32.2704	45.3971	74.5621	39.4527
BCL2L14	0	0	0	0	0	0.0584918
BCL2L15	0.0307938	0	0.173337	0.546076	0	0.370521
BCL2L2	92.7123	68.4924	0	91.9096	176.962	71.8908
BCL2L2-PABPN1	92.7123	68.4924	0	91.9096	176.962	71.8908
BCL3	26.1841	46.8576	29.1976	23.7623	62.1777	19.3427
BCL6	5.77319	2.24995	7.55542	4.93809	12.0186	5.86663
BCL6B	0.0351728	0.0296814	0	0.381066	0.135598	0
BCL7A	5.21525	3.40652	10.9257	5.09281	4.02156	16.5602
BCL7B	37.6975	37.3534	25.0848	46.5553	40.6129	41.4564
BCL7C	26.7025	25.21	20.829	45.3155	71.8512	28.3159
BCL9	7.63882	7.90421	10.5127	6.30012	9.33326	4.37473
BCL9L	19.7868	25.0793	13.1635	32.0541	11.5234	44.8921
BCLAF1	8.86275	9.3689	12.0851	5.15521	10.6607	6.43385
BCO1	0.0699037	1.28199	0.0985179	1.16545	0.142763	1.29253
BCO2	30.1778	15.2509	12.6887	64.6012	45.7933	17.5444
BCOR	7.85316	11.9783	11.8153	9.05433	14.7164	7.37353
BCORL1	5.86475	7.08005	3.82263	6.59432	2.19576	3.48897
BCR	16.6868	13.7008	22.3446	26.1571	26.2616	33.2081
BCS1L	24.4526	11.8028	11.9529	30.7364	29.2477	51.8521
BDH1	38.2989	6.3569	13.068	13.0245	18.0625	91.7881
BDH2	4.58518	9.55291	15.9683	11.1995	32.2687	8.13678
BDKRB1	1.57294	0.489076	2.15309	3.62309	9.78379	0.136737
BDKRB2	1.57294	0.489076	2.15309	3.62309	9.78379	0.136737
BDNF	0.364546	0	0.386114	0.120434	1.13375	0.0267713
BDP1	1.72579	2.17686	2.22888	1.23078	0.63056	1.07635
BEAN1	0	0	0	0	0	0
BECN1	59.2445	12.9618	44.235	12.3616	0	0
BECN2	0	0	0	0	0	0
BEGAIN	1.98072	1.11389	0.517292	4.69638	7.67355	0.752652
BEND2	0	0	0	0	0	0
BEND3	1.03104	1.88353	2.3707	1.58211	2.31225	1.53641
BEND4	0	0	0	0.0517481	0.0957057	0
BEND5	0.724351	0.354664	0.766244	0	1.4836	0
BEND6	0.0715601	0.280554	0.962693	0	5.13354	1.04858
BEND7	0.822557	1.91923	0	0.926954	1.51389	1.47192
BEST1	0	0	0	0	0	0
BEST2	0.0678902	0	0	0	0	0.113151
BEST3	0	0	0	0	0.149053	0.313457
BEST4	3.20023	0.372029	0	0	0	0
BET1	3.43044	5.57231	3.96962	5.29244	9.15623	2.34576
BET1L	21.5083	23.5834	14.6031	55.9758	0.367232	32.1513
BEX1	0	33.9052	38.143	10.8716	60.7835	0
BEX2	3.63015	33.9052	2.26466	7.46373	60.7835	1.84191
BEX3	38.3112	81.0383	72.9246	125.208	136.685	94.8873
BEX4	8.68277	31.1346	2.99164	2.23167	4.05504	0.336578
BEX5	2.17158	1.55107	2.12667	4.10371	0.805086	5.01293
BFAR	24.8333	23.0239	23.1596	38.0766	36.1586	13.3426
BFSP1	0	2.99107	1.62714	0.919754	4.71263	0.338802
BFSP2	1.66064	0	0.674443	0	0	1.12192
BGLAP	48.9914	78.615	50.3579	67.5801	92.7027	64.8131
BGN	3.18484	1.04392	0	6.55699	56.9239	3.66318
BHLHA15	5.45302	4.08939	16.4806	0.779164	0	1.45677
BHLHA9	0	0	0	0	0	0
BHLHB9	0.566472	0.507063	1.455	0.271943	1.98037	0.290047
BHLHE22	0	0	0	0	0.259549	0
BHLHE23	0	0	0	0	0	0
BHLHE40	200.878	33.7568	149.511	82.0694	15.3519	64.3507
BHLHE41	0.0402287	0.347009	0.274365	0.191694	1.26226	7.44523
BHMG1	0	0.271945	0	0	0	0
BHMT	0	0	0	0	0	0
BHMT2	0.863762	0	0	10.1223	0	0
BICC1	0.421654	0.0190003	0	1.85232	1.49766	0
BICD1	1.9215	0.884634	1.70256	7.54325	4.91451	0.875782
BICD2	8.25112	5.41283	8.66354	12.6559	14.8831	8.21056
BICDL1	0	6.85608	10.2438	15.3303	3.1092	7.83532
BICDL2	0	0	16.8286	35.2809	0	0
BID	46.1203	20.7979	15.8787	26.7742	45.4093	163.232
BIK	2.65289	9.09753	12.4996	1.62918	1.42062	6.63392
BIN1	13.7807	11.9505	2.72529	10.0072	51.7457	2.16503
BIN2	0	0	0	0.1592	0	0
BIN3	0	0	0	0	0	0
BIRC2	3.81897	3.83521	9.69606	4.47758	9.64823	1.96876
BIRC3	0.0237582	0.0742051	0.300821	1.20366	0.241823	0.0593873
BIRC5	76.9023	83.5997	8.96409	111.473	141.319	144.468
BIRC6	5.36694	3.44471	8.40412	4.42867	2.69868	2.83352
BIRC7	0.263837	0.0872082	0	0	0	0
BIRC8	0	0	0	0	0	0
BIVM	7.11803	5.1312	5.10623	9.54648	3.42878	2.48116
BIVM-ERCC5	7.11803	5.1312	5.10623	9.54648	3.42878	2.48116
BLACE	0	0	0	0	0	0
BLCAP	88.7451	43.8436	21.612	51.2401	24.6608	65.1554
BLID	0	0	0	4.57267	1.38361	0
BLK	0	0	0	0	0	0
BLM	1.5161	3.12695	1.74512	1.70184	1.59771	0.716626
BLMH	13.9192	12.8914	8.66457	9.60384	22.761	12.6893
BLNK	0.840998	1.1214	4.92826	0	0	2.84714
BLOC1S1	168.906	175.88	94.5149	100.158	176.384	46.2347
BLOC1S2	8.40786	7.447	22.5885	21.905	6.14958	19.7377
BLOC1S3	10.841	13.4829	7.42075	2.7563	14.6532	11.5877
BLOC1S4	22.7458	10.8412	10.1947	7.28229	12.7637	7.92149
BLOC1S5	55.2212	83.6464	92.3232	67.3516	59.1452	70.0223
BLOC1S5-TXNDC5	55.2212	83.6464	92.3232	67.3516	59.1452	70.0223
BLOC1S6	11.0657	40.5465	71.6774	23.2231	5.57386	21.771
BLVRA	154.153	150.773	82.2542	15.971	31.5226	14.2732
BLVRB	298.144	800.275	96.148	128.661	553.558	348.513
BLZF1	1.34066	2.64175	1.52284	0.862976	6.41027	1.51158
BMF	3.0952	10.5225	12.1231	1.81406	6.72506	0.068173
BMI1	44.4476	132.821	124.634	48.6385	79.7763	25.5468
BMP1	2.95769	2.88036	0.741803	8.71444	13.827	1.47678
BMP10	0	0	0	0	0	0
BMP15	0	0	0	0	0	0
BMP2	0.173529	0	0.0488466	0.596498	1.63902	0
BMP2K	1.99687	3.54546	5.23234	3.07511	3.21878	0.333902
BMP3	0	0	0	0	0.227708	0
BMP4	1.77273	6.94526	0.864088	6.03639	0.703624	5.49823
BMP5	0	0	0.0443466	0	2.79417	7.32579
BMP6	0.272928	0	0.128097	4.02095	0.5261	0.0379041
BMP7	2.97756	6.53998	0.210671	1.95368	10.5382	48.9608
BMP8A	1.31449	0	0.213821	0.332301	0	0.596299
BMP8B	2.32125	0	0	0	0	2.08208
BMPER	0.638666	1.24338	0.207356	18.6305	0.0236746	0
BMPR1A	4.37772	2.84676	6.57619	4.7287	4.97745	4.15758
BMPR1B	0.228464	0	0.529326	0.844008	1.41785	18.6082
BMPR2	6.16687	16.921	7.08856	11.8521	7.37163	1.61009
BMS1	5.3236	6.88707	5.05354	4.76923	5.38396	5.75064
BMT2	0.424717	1.57773	0.742245	1.30643	0.569436	0.43206
BMX	0	0	0	0	0	0
BNC1	0	0	0	3.79894	0.0518062	0.0330399
BNC2	0	0	0	0.546925	0.917145	0
BNIP1	8.88131	16.6945	9.89086	15.0921	23.1371	14.8375
BNIP2	5.27754	18.9294	11.0827	6.44988	9.62769	2.15857
BNIP3	7.6284	37.2568	29.4005	38.1605	45.7739	1.62639
BNIP3L	17.8486	21.6748	24.2347	0	0	5.45338
BNIPL	30.7623	0	23.2814	0.220765	19.1519	9.28979
BOC	0	1.85963	0.260477	11.6963	6.03407	6.70904
BOD1	29.617	27.0106	32.7638	37.196	75.7977	24.8932
BOD1L1	3.21782	4.68436	2.1592	1.86421	2.22468	1.25823
BOD1L2	0	0	0	0	0	0
BOK	42.0473	18.72	25.4459	16.4079	9.06621	15.1373
BOLA1	30.0276	38.7864	12.591	21.0755	34.8611	33.8336
BOLA2	66.5808	43.8816	26.3089	226.08	140.561	92.2893
BOLA2B	152.687	44.9193	43.0873	259.705	155.133	154.033
BOLA3	32.1909	55.0714	24.5942	67.9815	59.836	36.9911
BOLL	0	0.602212	0	0	0	0
BOP1	81.489	0	21.6932	44.6276	93.0344	180.693
BORA	2.2834	3.37034	0.628529	3.10281	0.981799	1.68983
BORCS5	4.01627	3.4551	2.01372	4.14416	6.53345	7.71757
BORCS6	5.96693	5.36961	3.12502	3.26938	3.27949	4.31469
BORCS7	9.59101	2.05605	15.3018	12.6373	5.91675	7.1387
BORCS7-ASMT	9.59101	2.05605	15.3018	12.6373	5.91675	7.1387
BORCS8	0	0	0	0	0	15.8909
BORCS8-MEF2B	0	0	0	0	0	15.8909
BPGM	3.34816	7.09994	6.18778	11.4197	10.7569	6.20044
BPHL	12.2945	38.232	32.8058	4.16073	18.3305	17.6288
BPI	0	0	0	0	0.176469	0
BPIFA1	0	0	0	0.191847	0	0
BPIFA2	0	0	0	0	0.12738	0
BPIFA3	0	0	0	0	0	0
BPIFB1	0.680584	0.255442	46.4767	17.1776	1.16617	1.76453
BPIFB2	0.136552	4.71581	32.6178	0	0	0
BPIFB3	0.0913004	0	0	0	0	0
BPIFB4	0	0	0	0.292023	0	0
BPIFB6	0	0	0	0	0	0
BPIFC	0	0	0	0	3.0762	0
BPNT1	23.6013	32.6082	25.093	30.1812	40.8156	47.5532
BPTF	10.9068	17.5417	23.4886	6.69286	5.32909	2.19178
BPY2	0	0	0	0	0	0
BPY2B	0	0	0	0	0	0
BPY2C	0	0	0	0	0	0
BRAF	0	2.5483	4.70515	0	0	0
BRAP	9.25055	8.35008	7.98906	8.00469	6.69407	5.98175
BRAT1	21.8114	22.5912	18.5909	26.2471	33.3039	43.4182
BRCA1	0	0	0	1.61613	0	1.96868
BRCA2	0.175025	0.786107	0.428088	0.261528	0.332443	0.109887
BRCC3	6.7106	7.33082	10.9015	13.7781	4.4945	6.65994
BRD1	16.525	5.70764	13.5025	16.0992	13.1476	9.16999
BRD2	102.315	146.631	146.893	147.596	162.498	69.4732
BRD3	6.82444	9.37638	9.8453	7.35163	3.90812	4.20106
BRD4	10.2682	7.63385	5.73506	31.1208	18.846	23.1806
BRD7	24.6598	23.203	29.3698	15.24	15.1512	5.61678
BRD8	13.9757	15.6769	37.6335	0	9.08142	0
BRD9	5.95	0	19.7518	13.5035	7.69052	12.4675
BRDT	0	0	0.113282	0	0	0
BRE	84.0046	74.9306	98.6584	137.315	179.756	125.648
BRF1	8.86644	16.4251	6.90087	0	0	17.0769
BRF2	15.6499	70.2599	75.28	7.35958	55.7404	13.1063
BRI3	42.1005	55.8566	20.9515	61.1808	141.325	40.7722
BRI3BP	16.4349	8.92664	16.1534	24.656	4.51982	22.0009
BRICD5	39.7051	27.231	20.5996	20.3906	27.2839	66.6391
BRINP1	0.196121	0.0662053	0	0	0.0770547	0
BRINP2	0.0510085	0.0296553	1.8208	0	0.135479	0
BRINP3	0	12.7265	0	0	0.0771187	62.5366
BRIP1	2.23136	2.07608	1.11573	0.848851	2.69719	0.673721
BRIX1	7.86338	12.9607	10.7164	18.0655	14.0843	8.19424
BRK1	296.675	213.514	227.571	87.1748	173.487	220.744
BRMS1	56.3064	54.2811	30.6015	29.1241	63.7074	62.3633
BRMS1L	1.54028	2.63585	2.02196	2.69437	2.56803	1.17821
BROX	4.51245	13.0936	0	0	5.13984	4.6843
BRPF1	18.3815	11.2891	11.0467	10.3825	14.2727	14.3487
BRPF3	15.8322	19.5637	29.0687	14.2934	11.0248	4.63735
BRS3	0	0	0	0.0547483	0	0
BRSK1	7.78144	15.7405	3.70299	1.90318	10.8363	2.09447
BRSK2	2.68327	0.903407	0.715126	0.861747	1.68327	3.72928
BRWD1	4.26601	4.47325	7.92389	4.47195	3.40887	5.51317
BRWD3	0.878177	2.58176	1.49383	1.17359	0.386296	0.856667
BSCL2	178.828	144.455	107.122	107.155	43.8483	212.207
BSDC1	96.1561	15.7553	59.8949	28.0803	291.038	44.8942
BSG	283.931	255.489	487.73	364.411	618.516	94.2415
BSN	0.554769	0.0640989	0.438085	0.0186574	0.175782	0.00633179
BSND	0.0360483	0	0	1.01788	0	0
BSPH1	0	0	0	0	0	0
BSPRY	23.2594	32.1716	50.3865	3.60803	0.558187	17.7897
BST1	0	0	0	0	0	0
BST2	295.787	34.3508	305.928	353.398	0.91998	218.359
BSX	0	0	0	0	0	0
BTAF1	3.79963	1.99554	8.00966	2.88657	2.22005	1.99883
BTBD1	7.68507	11.6759	12.585	17.9355	8.50691	4.0779
BTBD10	13.4487	5.48947	10.2585	7.50686	5.42439	5.71295
BTBD11	0.128116	0.652992	4.15131	0.52425	1.49666	0.584801
BTBD16	0	0	0	0	0.0676901	0
BTBD17	0.144167	0.0608696	0.304795	0	0	0
BTBD18	0	0	0	0	0	0
BTBD19	0.39833	0	0	0.18223	2.05704	0
BTBD2	41.0165	48.5085	36.3933	19.2796	21.2236	22.2139
BTBD3	4.00923	4.77043	7.34575	12.1974	5.31537	1.02822
BTBD6	22.2993	25.4139	13.5985	31.5757	70.5035	49.2847
BTBD7	3.05217	6.65106	2.97623	5.80108	4.85439	3.35491
BTBD8	0.336603	0.670978	0.490288	0.0751457	0.117745	0.157195
BTBD9	4.39878	2.37067	5.57617	3.05728	1.57461	2.1383
BTC	0.224383	0.418514	0.568675	0.550958	1.01467	0.0373946
BTD	15.4869	11.5052	17.2042	44.1605	8.915	0
BTF3	277.778	477.487	414.326	213.228	126.758	196.043
BTF3L4	22.0711	27.2274	52.2118	20.2434	12.6723	11.3336
BTG1	9.09461	22.9112	14.57	99.3992	69.2828	10.8752
BTG2	5.60273	10.0885	15.9098	8.14606	1.70999	33.4197
BTG3	19.8733	2.88214	16.9269	36.717	25.1298	17.0732
BTG4	0	0.164985	0	0	0.375838	0
BTK	0.276585	0.0480805	0	0	0.257736	0
BTLA	0.287157	0	0	0	0	0
BTN1A1	0	0	0	0.0535171	0	0
BTN2A1	7.65238	2.45013	9.30155	18.436	25.7104	3.4209
BTN2A2	5.70139	2.53644	5.63296	3.01312	4.0832	2.90305
BTN3A1	4.36756	6.66581	5.70901	4.93586	7.52944	4.03069
BTN3A2	4.90144	6.66581	4.55904	7.97622	5.73667	4.03069
BTN3A3	0.853244	3.3443	3.36463	2.59525	4.83979	4.03069
BTNL2	0.169759	0.287205	0	0	0	0
BTNL3	0	0	0	0	0	0
BTNL8	0	1.4284	0.151123	0	0	0
BTNL9	1.57555	2.29566	4.12885	0	0.3185	0.402111
BTRC	6.50749	3.21026	10.0652	2.70155	2.46811	3.23009
BUB1	9.91702	6.10352	7.0604	19.4015	11.4178	7.19352
BUB1B	8.1809	16.154	11.0468	14.1341	32.5278	9.90959
BUB1B-PAK6	8.1809	16.154	11.0468	14.1341	32.5278	9.90959
BUB3	61.1199	39.4018	95.4678	113.313	85.1329	22.6694
BUD13	11.5033	5.15095	7.23307	10.2415	10.9183	6.7636
BUD31	0	0	0	0	0	0
BVES	0	0.148687	0.311449	1.31026	3.70189	0
BX004987.1	0	0.194942	0	0.178661	1.13113	0
BX072566.1	0.00721336	0	0.0703995	0	0	0
BYSL	25.6443	27.4953	16.0083	29.8377	49.6325	32.0815
BZW1	42.8536	44.0976	62.5604	61.3877	29.7863	17.8813
BZW2	125.066	48.6823	46.6639	70.0256	34.756	147.956
C10orf10	0.58357	0.830262	1.11045	0.7871	3.09947	0.201461
C10orf105	0	0	0	0	0	0
C10orf107	0	0	0	0.0953728	0	0
C10orf11	0	0.225165	0	0.490688	12.0906	0
C10orf113	0	0	0	0	0	0
C10orf120	0	0	0	0	0	0
C10orf128	0	0	0	0	0.801347	0
C10orf142	0	0	0	0	0	0
C10orf35	10.4769	13.3925	12.5243	18.3025	14.5929	11.6798
C10orf53	0	0	0	0	0	0
C10orf55	0	0	0	0	0	0
C10orf62	0	0	0	0	0.108222	0
C10orf67	0	0.0762378	0	0.524554	2.33701	0.133494
C10orf71	0	0	0	0	0	0
C10orf76	10.5365	5.53633	15.6447	6.41513	3.66991	9.65986
C10orf82	0	0	0	0	9.03967	2.19458
C10orf88	2.89481	1.66937	4.14506	6.21937	4.15443	0.330377
C10orf90	0	0	0.1942	0.202527	1.41017	0
C10orf95	0	0.673648	0	0	0	0
C10orf99	0	0	0.491092	0	0	0
C11orf1	24.6127	54.9514	13.0025	11.7336	19.764	15.1779
C11orf16	0	0	0	0	0	0
C11orf21	0	0	0	0	0	0
C11orf24	11.8608	17.4092	6.68446	21.1544	37.1832	18.3974
C11orf40	0	0	0	0	0	0
C11orf42	0	0	0	0	0	0
C11orf45	0.564583	0.0290936	0.24262	1.22909	0.0664572	0
C11orf49	22.9199	0	13.0755	0	13.8863	20.8148
C11orf52	21.4396	19.2334	17.9272	0	0	37.981
C11orf53	0	0	0	0	0	0
C11orf54	0	0	39.8048	10.3387	25.0625	19.3016
C11orf57	30.1778	4.39767	3.39003	0	0	0
C11orf58	65.3522	36.7411	80.4889	45.9601	52.7556	26.5241
C11orf63	2.93281	0.600981	1.524	1.09893	0.738781	1.71856
C11orf65	0	0	0	0	0	0
C11orf68	25.5718	29.6785	23.7613	11.1483	67.0965	13.584
C11orf70	0.509163	1.30454	1.21761	0	2.49858	0
C11orf71	3.7884	3.84817	8.07012	7.37824	9.08707	2.85437
C11orf74	4.52394	2.87266	1.90732	0	5.24295	2.9149
C11orf80	35.054	41.1322	25.2073	29.8399	34.8318	40.4774
C11orf84	26.7607	36.3121	8.52872	17.3673	28.1876	14.1236
C11orf86	0	0	0	3.93805	0.883101	0
C11orf87	0	0	0	0	0.927377	0
C11orf88	0	0.354179	0	0	0	0
C11orf91	97.5893	37.6008	81.9192	341.304	119.662	167.136
C11orf94	0	0.16339	0	0.637894	0	1.28764
C11orf95	0	4.07958	0	4.04233	9.97427	1.70763
C11orf96	0	0	0	0.893395	6.30995	0.692951
C11orf97	0	0	0	0	0	0
C11orf98	118.419	136.919	75.2742	68.335	206.612	181.424
C12orf10	74.4292	41.9968	22.8781	21.4484	44.8397	28.2246
C12orf29	10.3678	1.1225	6.99291	9.51548	12.5608	7.61529
C12orf4	1.22263	1.08406	3.06903	3.6189	5.19175	0.920234
C12orf40	0	0	0	0	0	0
C12orf42	0.740331	0.8473	0.173469	0	0	0
C12orf43	9.43562	5.9033	11.0419	8.57055	7.70793	6.41388
C12orf45	3.73968	7.33501	6.19235	8.9544	20.5128	21.4771
C12orf49	8.9878	23.866	14.7145	18.031	12.9419	14.0322
C12orf50	0	0	0	0	0	0
C12orf54	0	0	0	0	0.328647	0
C12orf56	0	0	0	0.352463	0.494423	0
C12orf57	149.351	173.083	253.417	586.898	508.653	178.655
C12orf60	0	0	0	0.668102	0.377712	0.287066
C12orf65	0	6.05446	0	0	6.94692	0
C12orf66	8.36956	5.82865	3.15537	0.903017	1.1981	3.50341
C12orf71	0	0	0	0	0	0
C12orf73	0	0	0	0	0	0
C12orf74	0	0	0	0	0	0
C12orf75	17.2589	14.1274	12.0125	44.5207	128.622	1.32953
C12orf76	7.35024	3.97475	5.24615	0	3.56306	0
C14orf1	21.6528	26.4692	8.65512	48.9881	47.4578	52.1488
C14orf105	0	0	0	0	0	0
C14orf119	0	85.676	0	16.87	45.4035	76.2811
C14orf132	6.63547	5.28433	10.5284	1.48641	9.52269	0.053807
C14orf159	11.3936	1.87265	0	1.28928	9.46544	0.764454
C14orf166	52.4926	30.0459	63.9819	47.092	52.7213	43.5664
C14orf177	0	0	0	0	0	0
C14orf178	41.9978	24.6025	44.5031	148.438	142.779	110.199
C14orf180	0	0	0	0	0	0
C14orf2	95.3705	171.156	50.246	129.699	151.49	220.935
C14orf28	0.877007	0.739521	1.3592	1.13764	0.231061	0.288493
C14orf37	6.62142	3.0292	8.74679	4.47627	6.77068	2.28899
C14orf39	0	0	0	0	0	0
C14orf79	8.64181	3.51167	4.4426	0	4.1962	4.34818
C14orf80	965.362	2676.66	6.28486	1166.84	226.414	545.13
C14orf93	12.5642	10.6159	4.31233	5.47199	6.28353	2.54873
C15orf38-AP3S2	47.3791	87.6851	24.7022	29.361	23.2116	18.1014
C15orf39	2.9871	6.83649	10.4714	8.71896	1.92904	4.74742
C15orf40	0.450901	1.3544	1.05922	0.884464	15.4688	4.84285
C15orf41	1.11441	2.70828	1.46774	4.45519	3.26941	2.21154
C15orf48	3.917	0	0	24.1667	0	3.28213
C15orf52	1.52876	5.24576	0.69109	7.02233	0.774323	0.0656124
C15orf53	0	0	0	0	0	0
C15orf57	5.73873	10.509	9.33019	9.77782	12.7466	7.055
C15orf59	7.15008	48.2089	0	0.884564	6.77746	2.49702
C15orf61	0	0	0	0	3.37228	0
C15orf62	0	0	0	0	0	0
C15orf65	0	0	0	0	0	0
C16orf45	0	0	0	0	117.564	3.16942
C16orf46	48.9051	94.5104	51.1638	35.8678	89.5756	35.4861
C16orf52	2.36762	1.5613	1.50873	4.08193	5.92784	1.74678
C16orf54	0	0	0	0	0	0
C16orf58	38.8829	76.2191	35.8187	38.5121	32.0505	22.3482
C16orf59	10.189	7.76475	6.92245	14.9594	15.0495	0
C16orf62	16.0937	27.9761	9.72481	18.2692	23.1979	13.0345
C16orf70	17.6804	17.4414	7.50643	7.37102	12.5961	4.44681
C16orf71	0	0	0	0	0	0
C16orf72	9.51158	9.96472	15.4521	22.5351	13.0563	84.8551
C16orf74	27.4966	33.5158	21.7404	22.871	2.71733	4.878
C16orf78	0	0	0	0	0	0
C16orf82	0	0	0	0	0	0
C16orf86	5.31622	0	0	0	0	0
C16orf87	1.0752	2.36002	3.62342	1.42741	3.37091	1.02252
C16orf89	0.538845	0.549172	27.9729	0	0.136981	0
C16orf90	0	0	0	0	0	0
C16orf91	24.2704	17.0522	13.5466	18.3676	50.3671	32.0947
C16orf92	0	0	0	0	0	0
C16orf95	14.3465	20.359	13.4811	3.74598	10.7511	9.52168
C16orf96	0.0652305	0	0	0	0.0943033	0
C17orf100	3.46046	0	2.30302	2.74711	2.86319	0.340392
C17orf105	0	0	0	0.0408156	0	0.0277026
C17orf107	0	5.76752	0	0	0	0
C17orf47	61.483	0	0	0	0	0
C17orf49	0	0	133.531	294.405	330.558	0
C17orf50	0.136504	0.115402	0	0	0	0
C17orf51	0.978062	0.503121	0.0217398	3.39656	1.92896	0.6182
C17orf53	3.95654	4.54189	3.24052	2.89717	3.96001	3.8169
C17orf58	19.9475	26.3982	77.8538	5.50479	9.45221	6.61996
C17orf62	52.304	49.6126	81.2751	27.5909	58.7712	101.186
C17orf64	0	0	0	0	0.142587	0
C17orf67	3.58593	4.33855	2.1354	0.70821	4.07243	2.53717
C17orf74	0	0	0	0	0.100784	0
C17orf75	0	0	0	0	0	0
C17orf78	0	0	0	0	0	0
C17orf80	10.6943	7.65136	0	8.81915	0	0
C17orf97	2.91599	2.32642	2.58863	2.41176	3.47756	2.69251
C17orf98	0	0	0	0	0	0
C17orf99	0	0	0	0	0	0
C18orf21	9.38623	9.63112	9.51584	0	10.4862	3.63889
C18orf25	4.69149	2.62751	5.99579	6.07173	3.18499	1.46528
C18orf32	303.812	225.679	591.281	536.023	504.921	249.88
C18orf54	0.51929	0.393495	1.07056	0.475092	1.66942	0.0982025
C18orf63	0	0	0	0	0	0.0200735
C18orf8	21.9804	19.9284	14.3679	6.62571	17.0371	7.66732
C19orf12	6.39872	17.9636	11.4772	3.82077	43.9231	7.05598
C19orf18	4.15178	0	0	0	0	0.257714
C19orf24	290.008	46.1581	51.3648	304.731	208.664	72.2343
C19orf25	55.9214	17.4936	42.137	17.8488	26.2741	12.4428
C19orf33	930.059	1386.04	475.581	448.223	40.8389	423.019
C19orf35	0	0	0	0	0	0
C19orf38	1.72382	0.374268	0	0	0.64036	0.461429
C19orf43	108.425	140.994	78.3553	310.491	188.981	188.514
C19orf44	0	0	0	0	0	0
C19orf45	13.1019	18.8421	16.3023	11.3666	49.56	8.87794
C19orf47	29.4343	0	0	14.5438	75.9617	18.9187
C19orf48	61.69	40.5868	75.9666	63.3688	100.45	76.976
C19orf53	135.787	106.523	60.4605	190.536	179.925	174.05
C19orf54	0	0	0	0	0	0
C19orf57	0	3.50153	0	10.7146	0	0
C19orf60	25.4761	39.6033	12.8305	34.5225	84.9186	0
C19orf66	13.2982	3.00586	8.34895	7.26608	10.9266	0.773893
C19orf67	0	0	0	0	0	0
C19orf68	5.16579	3.6294	8.01117	37.0126	5.52511	2.12233
C19orf70	0	0	0	0	0	0
C19orf71	0	0	0	0	0	0
C19orf73	5.36342	1.44732	2.52588	1.60576	2.57672	0
C19orf81	6.01723	13.1472	0	0	0	13.9558
C19orf84	0	0	0	0	0	0
C1D	12.9513	15.7399	16.7896	13.6295	11.4033	6.45727
[truncated: 17,813 more rows]
